# Supplementary material for: Investigation of interface characteristics and mechanical performances of Cu/Al plate fabricated by underwater explosive welding method
Source: PLoS One. 2025 Apr 3;20(4):e0320970. doi: 10.1371/journal.pone.0320970 (PMC11967959; doi:10.1371/journal.pone.0320970)
Supplement: S1 Data — (ZIP) [file pone.0320970.s001.zip]

Archive with 3 entries (3 files):
- S1 Table. Original datasets for providing stress-strain curves of Cu, Al and Cu-Al plate (Fig 11).xlsx
- S2 Table. Original datasets for providing  stress-displacement curves of Cu-Al plate (Fig 15).xlsx
- S3 Table. Original datasets for providing micro-hardness of Cu-Al plate (Fig 18).xlsx
