# Supplementary material for: Investigation of interface characteristics and mechanical performances of Cu/Al plate fabricated by underwater explosive welding method
Source: PLoS One. 2025 Apr 3;20(4):e0320970. doi: 10.1371/journal.pone.0320970 (PMC11967959; doi:10.1371/journal.pone.0320970)
Supplement: S1 Data — (ZIP) [file pone.0320970.s001.zip › S1 Table. Original datasets for providing stress-strain curves of Cu, Al and Cu-Al plate (Fig 11).xlsx]

## Sheet: Sheet1
Cu/X	Cu/Y	Al/X	Al/Y	Cu-Al/X	Cu-Al/Y
0.02983	1.04	0.0023	1.01333	0.09438	1.05662
0.03537	1.28	0.00395	1.04	0.09537	1.06466
0.04097	1.52	0.00562	1.06667	0.0964	1.08876
0.0465	1.84	0.00725	1.09333	0.0974	1.31375
0.05207	2.16	0.00895	1.11333	0.09839	1.32982
0.0576	2.56	0.0106	1.13333	0.09939	1.35794
0.06313	2.96	0.01227	1.16	0.10041	1.61908
0.0687	3.44	0.01393	1.18	0.1014	1.63114
0.07423	3.92	0.01558	1.2	0.10241	1.65524
0.0798	4.48	0.01727	1.22	0.10341	1.88023
0.08537	5.04	0.01892	1.24	0.1044	1.8963
0.09093	9.52	0.02058	1.26	0.10539	1.91639
0.09647	9.6	0.02227	1.28	0.10641	2.15342
0.10207	9.84	0.02392	1.3	0.10741	2.15744
0.1076	10.16	0.02558	1.32	0.10841	2.17351
0.11317	10.48	0.02725	1.33333	0.10939	2.1936
0.1187	10.88	0.02893	1.35333	0.11041	2.2177
0.1243	11.36	0.03058	1.38	0.11141	2.45876
0.12983	11.92	0.03227	1.4	0.11239	2.46278
0.13543	16.64	0.03392	1.42667	0.1134	2.47483
0.14103	16.72	0.0356	1.44667	0.11441	2.4909
0.14657	16.96	0.03727	1.47333	0.1154	2.51099
0.1521	17.2	0.03895	1.49333	0.11641	2.53509
0.15767	17.6	0.04062	1.51333	0.11742	2.5592
0.16327	18.08	0.04227	1.54	0.11841	2.58732
0.1688	18.56	0.04393	1.56	0.11941	2.80829
0.17433	23.2	0.04558	1.58667	0.12044	2.81632
0.17993	23.28	0.04728	1.60667	0.12142	2.82436
0.18547	23.44	0.04893	1.63333	0.12242	2.84043
0.19103	23.76	0.0506	1.66	0.12342	2.8565
0.19657	24.16	0.05228	1.68667	0.12444	2.87659
0.20217	24.64	0.05393	1.71333	0.12543	2.89667
0.2077	29.36	0.0556	1.74	0.12642	2.92078
0.21327	29.52	0.05728	1.78	0.12743	2.94489
0.21883	29.76	0.05895	1.82	0.12842	2.97301
0.22443	30.08	0.06062	1.85333	0.1294	3.21005
0.23	30.64	0.0623	1.88667	0.13041	3.21406
0.23553	35.44	0.06395	1.92	0.13143	3.22612
0.24107	35.6	0.06562	1.94667	0.13242	3.24219
0.24663	35.84	0.06728	1.97333	0.13341	3.26227
0.25217	36.24	0.06893	2	0.13442	3.2904
0.25777	36.72	0.07063	2.02667	0.13544	3.51538
0.2633	41.12	0.07228	2.05333	0.13643	3.52342
0.2689	41.36	0.07397	2.08	0.13743	3.53949
0.27443	41.6	0.07563	2.11333	0.13844	3.55556
0.28003	42	0.0773	2.14	0.13943	3.57564
0.2856	42.4	0.07898	2.17333	0.14045	3.60377
0.29113	42.88	0.08065	2.20667	0.14145	3.83679
0.29667	43.36	0.08232	2.24667	0.14246	3.84482
0.30223	43.92	0.084	2.28667	0.14345	3.85286
0.3078	44.48	0.08567	2.33333	0.14444	3.86893
0.31337	45.04	0.08732	2.38	0.14546	3.885
0.31897	45.6	0.08897	2.42667	0.14644	3.90509
0.3245	46.08	0.09065	2.47333	0.14744	3.93321
0.33003	46.64	0.09232	2.52	0.14847	3.95731
0.3356	47.12	0.09398	2.56	0.14946	4.17828
0.34113	47.52	0.09563	2.60667	0.15045	4.18632
0.34673	47.84	0.09733	2.64667	0.15146	4.19837
0.35227	48.08	0.09898	2.68667	0.15245	4.21444
0.35787	48.32	0.10067	2.72	0.15344	4.23453
0.3634	48.48	0.10233	2.75333	0.15444	4.25863
0.369	48.64	0.104	2.78667	0.15546	4.28676
0.37457	48.8	0.10568	2.82	0.15645	4.50772
0.3801	48.88	0.10735	2.85333	0.15744	4.51576
0.38563	49.04	0.10902	2.88667	0.15846	4.52781
0.3912	49.12	0.11067	2.92	0.15945	4.54388
0.39673	49.2	0.11235	2.95333	0.16044	4.56799
0.40233	49.2	0.114	2.98	0.16146	4.59209
0.40793	49.28	0.11567	3.01333	0.16247	4.62022
0.41347	49.36	0.11735	3.04667	0.16345	4.83716
0.419	49.44	0.119	3.08	0.16447	4.8452
0.42457	49.44	0.12067	3.11333	0.16548	4.85725
0.43013	49.52	0.12233	3.15333	0.16647	4.87332
0.4357	49.6	0.12402	3.2	0.16746	4.89341
0.44123	49.6	0.12568	3.24	0.16846	4.91752
0.44683	49.68	0.12735	3.28667	0.16945	4.94564
0.45237	49.76	0.12903	3.33333	0.17044	5.18268
0.45797	49.84	0.1307	3.38	0.17146	5.18669
0.4635	50	0.13235	3.76667	0.17247	5.19875
0.46907	50.08	0.13403	3.77333	0.17346	5.2108
0.4746	50.16	0.1357	3.78667	0.17445	5.23089
0.48017	50.24	0.13735	3.8	0.17546	5.25098
0.48573	50.4	0.13902	3.82	0.17647	5.27508
0.4913	50.48	0.1407	3.84	0.17746	5.3032
0.49687	50.64	0.14237	3.86667	0.17847	5.54024
0.50243	50.72	0.14403	3.89333	0.17949	5.54426
0.50803	50.88	0.14568	3.92	0.18048	5.55229
0.51357	50.96	0.14737	3.95333	0.18147	5.56836
0.51907	51.04	0.14903	3.98	0.18249	5.58443
0.52467	51.12	0.15072	4.01333	0.18348	5.60854
0.5302	51.2	0.15238	4.04	0.18447	5.63265
0.53577	51.2	0.15405	4.07333	0.18549	5.65675
0.5413	51.28	0.15573	4.1	0.18649	5.89781
0.5469	51.28	0.15738	4.12667	0.18747	5.90182
0.55247	51.36	0.15905	4.15333	0.18848	5.90986
0.55803	51.36	0.1607	4.18	0.1895	5.92191
0.56357	51.36	0.1624	4.20667	0.19048	5.93798
0.56913	51.44	0.16405	4.23333	0.19148	5.95807
0.57467	51.44	0.16572	4.26	0.19248	5.97816
0.58027	51.44	0.1674	4.28667	0.19348	6.00226
0.5858	51.44	0.16907	4.31333	0.19447	6.03039
0.5914	51.52	0.17073	4.34667	0.19547	6.05851
0.597	51.52	0.17242	4.38	0.19648	6.28751
0.60253	51.52	0.17408	4.42	0.19749	6.29555
0.60807	51.6	0.17573	4.46	0.19848	6.30358
0.61363	51.68	0.17742	4.50667	0.19949	6.31965
0.61917	51.76	0.17907	4.87333	0.20051	6.33572
0.62477	51.76	0.18075	4.88667	0.2015	6.35983
0.6303	51.84	0.1824	4.90667	0.2025	6.37991
0.6359	51.92	0.18408	4.94667	0.20352	6.40804
0.64143	52	0.18575	4.98667	0.20451	6.43214
0.647	52	0.1874	5.38667	0.2055	6.66918
0.65253	52.08	0.18907	5.40667	0.2065	6.6732
0.6581	52.16	0.19075	5.43333	0.20751	6.68123
0.66367	52.24	0.19242	5.48	0.20849	6.69329
0.66923	52.32	0.1941	5.88	0.20949	6.70936
0.67477	52.4	0.19577	5.9	0.21051	6.72944
0.68037	52.48	0.19743	5.93333	0.2115	6.74953
0.68597	52.56	0.19908	6.33333	0.21251	6.77364
0.6915	52.64	0.20078	6.34	0.21351	6.80176
0.69703	52.72	0.20243	6.36667	0.2145	6.82587
0.7026	52.8	0.2041	6.4	0.21549	7.0629
0.70813	52.88	0.20575	6.79333	0.21651	7.06692
0.71373	52.96	0.20743	6.80667	0.21752	7.07496
0.71927	53.12	0.2091	6.83333	0.21851	7.08701
0.72483	53.2	0.21075	6.86667	0.2195	7.09906
0.7304	53.36	0.21243	7.29333	0.22052	7.11915
0.736	53.52	0.2141	7.30667	0.22152	7.13924
0.74153	53.68	0.21577	7.34	0.22251	7.16334
0.7471	53.92	0.21745	7.74	0.22352	7.18745
0.75263	54.16	0.21912	7.75333	0.22453	7.21155
0.7582	54.4	0.2208	7.78667	0.22553	7.23968
0.76373	54.72	0.22247	8.2	0.22652	7.2678
0.76933	55.04	0.22412	8.21333	0.22752	7.48877
0.77493	55.36	0.22578	8.24	0.22853	7.49278
0.78047	55.76	0.22747	8.63333	0.22952	7.50484
0.786	56.16	0.22912	8.65333	0.23053	7.51689
0.79157	56.56	0.23078	8.68667	0.23152	7.53296
0.79713	56.96	0.23245	9.1	0.23252	7.55305
0.80263	57.44	0.23413	9.11333	0.23352	7.57715
0.80823	57.84	0.23578	9.14667	0.23454	7.59724
0.81383	58.32	0.23745	9.56	0.23553	7.62135
0.81937	58.8	0.23913	9.57333	0.23654	7.64947
0.82497	59.28	0.2408	9.60667	0.23754	7.67357
0.8305	59.84	0.24247	10.0467	0.23853	7.91061
0.83607	60.32	0.24415	10.06	0.23952	7.91061
0.8416	60.88	0.24582	10.0933	0.24054	7.91865
0.84717	61.44	0.24747	10.52	0.24155	7.9307
0.85273	61.92	0.24913	10.5333	0.24254	7.94275
0.8583	62.48	0.25082	10.5667	0.24355	7.96284
0.86383	62.96	0.25247	10.9933	0.24456	7.97891
0.86943	63.44	0.25413	11.0067	0.24555	7.999
0.87503	63.92	0.25582	11.0333	0.24654	8.0231
0.88057	64.32	0.25748	11.4333	0.24755	8.04721
0.88607	64.8	0.25915	11.4467	0.24854	8.07132
0.89167	65.2	0.2608	11.4733	0.24953	8.09944
0.8972	65.6	0.26248	11.8667	0.25055	8.12756
0.90277	66.08	0.26415	11.88	0.25155	8.15568
0.90833	66.48	0.26582	11.9067	0.25254	8.38067
0.91393	66.96	0.2675	12.2933	0.25353	8.38469
0.91947	67.36	0.26917	12.3067	0.25454	8.39272
0.92503	67.84	0.27082	12.34	0.25553	8.40477
0.93057	68.32	0.2725	12.7267	0.25654	8.42084
0.93613	68.88	0.27417	12.74	0.25755	8.43692
0.9417	69.44	0.27583	12.7667	0.25854	8.457
0.94727	74.16	0.27752	12.8133	0.25953	8.47709
0.9528	74.24	0.27917	13.22	0.26055	8.5012
0.9584	74.4	0.28083	13.24	0.26155	8.52128
0.964	74.64	0.28248	13.2733	0.26256	8.54941
0.9695	74.96	0.28417	13.6867	0.26355	8.57351
0.97507	75.36	0.28583	13.7067	0.26457	8.60164
0.98063	75.84	0.2875	13.7333	0.26558	8.62976
0.98617	76.32	0.28918	13.7733	0.26657	8.86278
0.9917	76.88	0.29085	14.18	0.26755	8.8668
0.9973	81.28	0.29252	14.2	0.26856	8.87483
1.00287	81.44	0.29417	14.24	0.26955	8.88688
1.00843	81.68	0.29585	14.62	0.27054	8.89894
1.014	82	0.29752	14.64	0.27156	8.91501
1.01953	82.4	0.2992	14.6733	0.27257	8.93509
1.02507	82.88	0.30085	15.1133	0.27355	8.95518
1.03063	87.52	0.30252	15.1267	0.27458	8.97929
1.03623	87.6	0.30418	15.16	0.27558	9.00339
1.04177	87.84	0.30587	15.56	0.27657	9.0275
1.04737	88.16	0.30753	15.5667	0.27756	9.05161
1.05297	88.56	0.3092	15.6	0.27856	9.07973
1.0585	89.04	0.31088	15.98	0.27958	9.10383
1.06403	93.84	0.31255	15.9933	0.28058	9.33685
1.0696	93.92	0.31423	16.0267	0.28156	9.34087
1.07513	94.16	0.31588	16.4133	0.28257	9.3489
1.08073	94.48	0.31753	16.4267	0.28356	9.35694
1.08627	94.88	0.3192	16.46	0.28456	9.37301
1.09183	95.44	0.32087	16.8533	0.28558	9.38908
1.0974	99.92	0.32255	16.8667	0.28659	9.40515
1.10297	100.08	0.3242	16.8933	0.28758	9.42524
1.1085	100.4	0.32588	17.2933	0.2886	9.44934
1.11403	100.8	0.32753	17.3067	0.28959	9.47345
1.11963	101.2	0.32922	17.34	0.29058	9.49756
1.1252	106	0.33088	17.7533	0.29158	9.52166
1.13073	106.08	0.33257	17.7667	0.29259	9.54577
1.13633	106.32	0.33423	17.8	0.29358	9.57389
1.14187	106.64	0.3359	18.2	0.29457	9.60201
1.14747	107.04	0.33758	18.2133	0.29559	9.63014
1.153	107.6	0.33923	18.2467	0.2966	9.84708
1.15857	112.08	0.3409	18.6533	0.29758	9.8511
1.1641	112.24	0.34255	18.6667	0.29858	9.85914
1.1697	112.48	0.34422	18.7	0.29958	9.87119
1.17523	112.88	0.3459	19.1	0.30058	9.88324
1.1808	113.36	0.34757	19.1133	0.30159	9.89931
1.18637	118	0.34925	19.1467	0.3026	9.91538
1.19197	118.16	0.3509	19.5733	0.30358	9.93547
1.1975	118.32	0.35257	19.5867	0.30461	9.95958
1.20307	118.72	0.35423	19.62	0.3056	9.98368
1.2086	119.12	0.35592	20.0533	0.3066	10.0038
1.21417	119.68	0.35758	20.0667	0.30759	10.0319
1.2197	124	0.35927	20.1	0.30858	10.056
1.2253	124.24	0.36093	20.54	0.30959	10.0841
1.23083	124.48	0.36258	20.5533	0.31061	10.1082
1.23643	124.88	0.36425	20.5867	0.3116	10.1364
1.24197	125.36	0.36593	21.0333	0.31259	10.1645
1.24757	125.92	0.36758	21.0467	0.31359	10.1926
1.2531	130.56	0.36925	21.0867	0.31461	10.4256
1.2586	130.72	0.37092	21.5133	0.3156	10.4256
1.2642	131.04	0.3726	21.5333	0.31661	10.4337
1.26973	131.36	0.37425	21.5667	0.3176	10.4417
1.27533	131.84	0.37595	22	0.31859	10.4537
1.2809	136.48	0.3776	22.02	0.31959	10.4698
1.28647	136.56	0.37927	22.0533	0.32062	10.4859
1.29203	136.8	0.38093	22.4867	0.3216	10.506
1.29757	137.12	0.38262	22.5067	0.32261	10.5261
1.30313	137.52	0.38428	22.54	0.32361	10.5461
1.3087	138	0.38593	22.9733	0.3246	10.5662
1.31427	142.72	0.3876	22.9867	0.32562	10.5903
1.3198	142.8	0.38925	23.0133	0.32663	10.6144
1.3254	143.04	0.39095	23.42	0.32761	10.6426
1.331	143.36	0.3926	23.4333	0.3286	10.6667
1.33653	143.76	0.39428	23.4667	0.32963	10.6948
1.34207	144.24	0.39595	23.8867	0.33063	10.7189
1.34763	148.96	0.39762	23.9	0.33162	10.747
1.35317	149.04	0.3993	23.9333	0.33261	10.7752
1.3587	149.28	0.40097	24.34	0.33361	10.8033
1.3643	149.6	0.40263	24.36	0.33464	10.8314
1.3699	150	0.40428	24.3933	0.33563	10.8595
1.37543	150.48	0.40597	24.8	0.33662	10.8876
1.381	151.04	0.40763	24.82	0.33762	11.1086
1.38653	155.6	0.40928	24.8467	0.33861	11.1126
1.39213	155.76	0.41098	25.2533	0.33962	11.1207
1.39767	156	0.41263	25.2733	0.34063	11.1327
1.40323	156.4	0.4143	25.3	0.34163	11.1448
1.4088	156.8	0.41595	25.7133	0.34262	11.1608
1.41437	157.36	0.41763	25.7267	0.34362	11.1769
1.4199	161.76	0.4193	25.76	0.34464	11.193
1.4255	161.84	0.42098	26.1467	0.34563	11.2131
1.43103	162.16	0.42265	26.1667	0.34663	11.2372
1.4366	162.48	0.42432	26.1933	0.34764	11.2573
1.44213	162.88	0.426	26.5933	0.34866	11.2814
1.44773	163.36	0.42765	26.6067	0.34965	11.3055
1.45327	163.92	0.42933	26.64	0.35064	11.3296
1.45883	168.4	0.43098	27.0333	0.35164	11.3537
1.4644	168.56	0.43263	27.0467	0.35263	11.3778
1.46997	168.8	0.43432	27.08	0.35362	11.4059
1.4755	169.12	0.43598	27.12	0.35466	11.43
1.48103	169.6	0.43767	27.5333	0.35565	11.4581
1.4866	170.08	0.43932	27.5533	0.35664	11.4863
1.4922	174.72	0.441	27.5933	0.35764	11.5144
1.49773	174.8	0.44265	27.9667	0.35863	11.5385
1.50333	175.04	0.44433	27.9867	0.35962	11.5666
1.5089	175.36	0.446	28.0267	0.36064	11.5947
1.51447	175.76	0.44767	28.4333	0.36165	11.6229
1.52	176.16	0.44935	28.4467	0.36264	11.651
1.52557	176.72	0.45102	28.48	0.36365	11.888
1.5311	181.2	0.4527	28.88	0.36467	11.888
1.5367	181.28	0.45435	28.8933	0.36565	11.8961
1.54223	181.52	0.45602	28.92	0.36665	11.9041
1.54777	181.84	0.45767	28.96	0.36765	11.9161
1.55337	182.24	0.45933	29.36	0.36867	11.9282
1.55893	182.72	0.46102	29.3867	0.36966	11.9443
1.56447	183.28	0.46268	29.42	0.37067	11.9603
1.57007	188.08	0.46435	29.84	0.37167	11.9764
1.5756	188.16	0.466	29.8533	0.37266	11.9965
1.58117	188.4	0.4677	29.88	0.37365	12.0166
1.5867	188.64	0.46935	29.9267	0.37467	12.0367
1.5923	189.04	0.47103	30.32	0.37566	12.0608
1.59787	189.44	0.4727	30.34	0.37667	12.0809
1.60343	189.92	0.47437	30.38	0.37765	12.105
1.60897	190.48	0.47605	30.7867	0.37866	12.1291
1.61453	194.96	0.4777	30.8	0.37965	12.1532
1.62007	195.04	0.47937	30.8267	0.38064	12.1773
1.6256	195.28	0.48103	30.8667	0.38167	12.2054
1.6312	195.6	0.48272	31.2533	0.38267	12.2295
1.63673	195.92	0.48437	31.2733	0.38365	12.2576
1.6423	196.4	0.48603	31.3067	0.38467	12.2817
1.6479	196.96	0.48772	31.7133	0.38568	12.3058
1.65347	197.44	0.48938	31.7267	0.38667	12.334
1.65903	201.84	0.49105	31.7533	0.38766	12.3621
1.66457	202	0.4927	31.7933	0.3887	12.3902
1.6701	202.24	0.4944	32.2133	0.38969	12.4143
1.6757	202.48	0.49605	32.2267	0.39067	12.4424
1.68127	202.88	0.49773	32.2533	0.39168	12.4706
1.6868	203.28	0.4994	32.2933	0.39267	12.4987
1.6924	203.84	0.50105	32.6667	0.39368	12.5228
1.69797	204.32	0.50272	32.6867	0.39467	12.5509
1.7035	204.88	0.5044	32.72	0.39569	12.579
1.70907	209.36	0.50607	33.1133	0.39668	12.6031
1.71463	209.52	0.50772	33.12	0.39767	12.6313
1.72017	209.76	0.50938	33.1467	0.39867	12.6594
1.7257	210	0.51107	33.1867	0.39969	12.6875
1.7313	210.4	0.51272	33.6067	0.40068	12.7116
1.7369	210.8	0.51438	33.62	0.40168	12.7397
1.74243	211.28	0.51607	33.6467	0.40269	12.7679
1.748	211.76	0.51775	33.68	0.40368	12.792
1.75353	212.32	0.5194	34.1	0.40467	12.8201
1.75907	217.04	0.52108	34.1133	0.40569	12.8482
1.76463	217.12	0.52273	34.14	0.40669	12.8763
1.77023	217.28	0.5244	34.18	0.40768	12.9045
1.77577	217.52	0.52607	34.5467	0.40869	12.9286
1.78137	217.84	0.52775	34.56	0.40971	12.9567
1.7869	218.16	0.5294	34.5933	0.4107	12.9848
1.7925	218.56	0.53107	34.64	0.41169	13.0129
1.79803	219.04	0.53275	35.02	0.41269	13.037
1.8036	219.52	0.53442	35.0467	0.41372	13.0652
1.80913	220	0.53608	35.08	0.4147	13.0933
1.81467	220.56	0.53777	35.4667	0.41571	13.1174
1.82027	225.2	0.53943	35.4733	0.4167	13.1455
1.8258	225.28	0.5411	35.5	0.4177	13.1696
1.8314	225.44	0.54275	35.54	0.41869	13.1977
1.83697	225.68	0.54445	35.9467	0.41972	13.2259
1.8425	225.92	0.5461	35.9533	0.42071	13.25
1.84803	226.24	0.54778	35.98	0.42169	13.2781
1.85363	226.64	0.54943	36.02	0.4227	13.3062
1.8592	227.04	0.5511	36.4267	0.42372	13.3303
1.86473	227.52	0.55277	36.4333	0.42471	13.3584
1.87033	228	0.55445	36.46	0.4257	13.3866
1.8759	228.48	0.55612	36.5	0.42671	13.4147
1.88147	229.04	0.55777	36.92	0.42771	13.4428
1.887	229.52	0.55947	36.9333	0.4287	13.4709
1.89257	230.08	0.56112	36.96	0.42972	13.4951
1.8981	230.64	0.56282	37	0.43073	13.5232
1.90363	231.2	0.56447	37.4	0.43172	13.5473
1.9092	235.52	0.56613	37.4133	0.43272	13.5754
1.91477	235.6	0.56778	37.44	0.43374	13.6035
1.92037	235.76	0.56945	37.48	0.43473	13.6276
1.92593	236	0.57113	37.8867	0.43572	13.6557
1.93147	236.24	0.57278	37.9	0.43673	13.6839
1.937	236.56	0.57445	37.92	0.43772	13.708
1.9426	236.88	0.57613	37.96	0.43871	13.7361
1.9481	237.2	0.5778	38.3667	0.43973	13.7602
1.9537	237.6	0.57945	38.38	0.44073	13.7883
1.9593	238.08	0.58112	38.4067	0.44172	13.8124
1.96483	238.48	0.58282	38.44	0.44273	13.8406
1.97043	238.96	0.58447	38.8533	0.44374	13.8687
1.97597	239.44	0.58613	38.86	0.44473	13.8928
1.98153	239.84	0.58782	38.8867	0.44573	13.9209
1.98707	240.4	0.58948	38.92	0.44673	13.945
1.99267	240.88	0.59113	39.32	0.44773	13.9731
1.9982	241.36	0.59282	39.3333	0.44873	14.0013
2.0038	241.92	0.59448	39.36	0.44972	14.0254
2.00933	242.4	0.59613	39.3933	0.45075	14.0535
2.0149	242.88	0.5978	39.7933	0.45174	14.0816
2.02047	243.36	0.59948	39.8067	0.45273	14.1057
2.02603	243.84	0.60115	39.8267	0.45375	14.1338
2.03153	244.32	0.60282	39.8667	0.45474	14.1579
2.0371	244.8	0.60447	40.2533	0.45573	14.1861
2.04267	245.28	0.60615	40.2667	0.45674	14.2102
2.04827	245.76	0.60782	40.2867	0.45774	14.2383
2.0538	246.24	0.6095	40.3267	0.45873	14.2664
2.0594	246.72	0.61117	40.72	0.45972	14.2905
2.06493	247.2	0.61283	40.7333	0.46074	14.3146
2.07047	247.68	0.61448	40.7533	0.46174	14.3428
2.07607	248.16	0.61617	40.7867	0.46274	14.3669
2.08163	248.56	0.61783	40.8333	0.46372	14.395
2.08717	249.04	0.61952	41.2267	0.46473	14.4191
2.0927	249.52	0.62118	41.2467	0.46575	14.4472
2.0983	249.92	0.62283	41.2733	0.46674	14.4753
2.10387	250.4	0.6245	41.3133	0.46774	14.4994
2.10943	250.8	0.62618	41.7267	0.46876	14.5236
2.115	251.2	0.62785	41.74	0.46976	14.5517
2.12053	251.6	0.62952	41.76	0.47076	14.5758
2.12613	252	0.6312	41.7933	0.47176	14.6039
2.13167	252.4	0.63287	41.84	0.47276	14.628
2.13723	252.8	0.63455	42.2267	0.47374	14.6561
2.14277	253.2	0.6362	42.2467	0.47476	14.6802
2.14837	253.52	0.63785	42.2733	0.47577	14.7043
2.1539	253.92	0.63953	42.3133	0.47676	14.7325
2.15943	254.32	0.64118	42.7267	0.47775	14.7566
2.16503	254.64	0.64287	42.7333	0.47876	14.7807
2.1706	254.96	0.64452	42.76	0.47976	14.8088
2.17613	255.36	0.64618	42.7867	0.48077	14.8329
2.18167	255.68	0.64785	42.8333	0.48177	14.861
2.18727	256	0.64953	43.22	0.48276	14.8851
2.1928	256.32	0.6512	43.2333	0.48375	14.9132
2.1984	256.72	0.65288	43.2667	0.48477	14.9374
2.20397	257.04	0.65455	43.3067	0.48578	14.9615
2.2095	257.36	0.6562	43.7067	0.48677	14.9896
2.21503	257.68	0.6579	43.7133	0.48776	15.0137
2.2206	257.92	0.65955	43.74	0.48876	15.0378
2.22617	258.24	0.6612	43.7733	0.48978	15.0619
2.23173	258.48	0.66288	43.8133	0.49077	15.086
2.23733	258.8	0.66453	44.1933	0.49177	15.1141
2.2429	259.04	0.66622	44.2133	0.49279	15.1382
2.24847	259.28	0.66787	44.24	0.49378	15.1623
2.254	259.52	0.66957	44.2733	0.49479	15.1905
2.25957	259.76	0.67122	44.6867	0.49578	15.2146
2.2651	260	0.67288	44.6933	0.49677	15.2387
2.27063	260.24	0.67455	44.7133	0.49777	15.2668
2.27623	260.48	0.67623	44.7467	0.49879	15.2909
2.28177	260.72	0.6779	44.7867	0.49978	15.319
2.28737	260.96	0.67957	45.1533	0.50077	15.3431
2.29293	261.2	0.68125	45.1733	0.50178	15.3672
2.29847	261.44	0.6829	45.2	0.50279	15.3954
2.30407	261.6	0.68457	45.24	0.50377	15.4195
2.3096	261.84	0.68625	45.6267	0.50479	15.4436
2.31513	262.08	0.6879	45.6333	0.50578	15.4677
2.3207	262.24	0.68957	45.66	0.50677	15.4958
2.3263	262.48	0.69123	45.6933	0.50778	15.5199
2.33187	262.64	0.69292	45.74	0.5088	15.544
2.33743	262.8	0.69457	46.1267	0.50981	15.5721
2.34297	262.96	0.69623	46.14	0.5108	15.5962
2.3485	263.12	0.69793	46.1667	0.51178	15.6244
2.35407	263.28	0.69958	46.2067	0.51279	15.6485
2.3596	263.52	0.70125	46.6	0.51381	15.6726
2.3652	263.68	0.70293	46.6133	0.5148	15.7007
2.37073	263.76	0.7046	46.6333	0.51581	15.7248
2.3763	263.92	0.70625	46.6667	0.5168	15.7489
2.3819	264.08	0.70792	46.7133	0.51778	15.773
2.38743	264.24	0.7096	47.0867	0.51879	15.8011
2.39297	264.4	0.71127	47.1	0.51981	15.8252
2.39853	264.56	0.71292	47.1267	0.5208	15.8493
2.4041	264.72	0.7146	47.1667	0.52179	15.8775
2.40967	264.88	0.71627	47.2133	0.5228	15.9016
2.41527	264.96	0.71793	47.6133	0.52378	15.9257
2.4208	265.12	0.71962	47.6267	0.5248	15.9538
2.4264	265.28	0.72127	47.6533	0.5258	15.9779
2.43193	265.36	0.72293	47.6933	0.5268	16.002
2.43747	265.52	0.7246	48.0867	0.52781	16.0301
2.44303	265.68	0.72628	48.0933	0.5288	16.0542
2.44863	265.76	0.72795	48.12	0.52982	16.0824
2.45417	265.84	0.7296	48.1467	0.5308	16.1065
2.4597	266	0.7313	48.1867	0.5318	16.1306
2.4653	266.08	0.73295	48.5933	0.53282	16.1547
2.4709	266.16	0.73462	48.6	0.53381	16.1828
2.47643	266.32	0.7363	48.62	0.53482	16.2069
2.48193	266.4	0.73795	48.6533	0.53582	16.231
2.48753	266.48	0.73962	48.6933	0.53682	16.2551
2.49307	266.56	0.74127	49.06	0.53781	16.2792
2.49863	266.64	0.74297	49.08	0.5388	16.3073
2.50417	266.72	0.74462	49.1	0.53982	16.3315
2.50977	266.8	0.74632	49.14	0.54083	16.3556
2.51537	266.88	0.74797	49.18	0.54181	16.3797
2.5209	266.96	0.74963	49.56	0.54282	16.4038
2.52643	267.04	0.75128	49.5733	0.54384	16.4279
2.53203	267.12	0.75295	49.6	0.5448	16.452
2.5376	267.2	0.75463	49.64	0.54582	16.4801
2.54313	267.2	0.7563	49.68	0.54683	16.5042
2.54867	267.28	0.75798	50.0733	0.54785	16.5283
2.55427	267.36	0.75963	50.0867	0.54883	16.5524
2.5598	267.44	0.7613	50.1133	0.54983	16.5765
2.5654	267.52	0.76297	50.1467	0.55083	16.6046
2.57097	267.6	0.76465	50.1867	0.55183	16.6288
2.5765	267.6	0.76632	50.5667	0.55283	16.6529
2.58203	267.68	0.76798	50.58	0.55385	16.677
2.58763	267.76	0.76967	50.6067	0.55485	16.7011
2.59317	267.76	0.77132	50.6467	0.55584	16.7252
2.59873	267.84	0.77302	50.6867	0.55683	16.7493
2.60433	267.92	0.77467	51.06	0.55783	16.7774
2.6099	267.92	0.77633	51.08	0.55883	16.8015
2.61547	268	0.77798	51.1067	0.55985	16.8256
2.621	268.08	0.77965	51.14	0.56085	16.8497
2.62653	268.16	0.78133	51.1867	0.56184	16.8738
2.6321	268.16	0.783	51.5733	0.56283	16.8979
2.63763	268.24	0.78467	51.5867	0.56385	16.922
2.64323	268.24	0.78635	51.6067	0.56484	16.9502
2.64877	268.32	0.78802	51.64	0.56583	16.9743
2.65437	268.32	0.78967	51.6867	0.56683	16.9984
2.65993	268.4	0.79135	52.0533	0.56784	17.0225
2.66547	268.4	0.79302	52.0667	0.56883	17.0466
2.671	268.48	0.79468	52.0867	0.56985	17.0707
2.6766	268.56	0.79637	52.1267	0.57086	17.0988
2.68213	268.56	0.79802	52.1667	0.57185	17.1229
2.6877	268.64	0.79968	52.5333	0.57285	17.147
2.6933	268.64	0.80133	52.5533	0.57384	17.1711
2.69887	268.64	0.803	52.58	0.57486	17.1992
2.70443	268.72	0.80468	52.6133	0.57585	17.2234
2.70997	268.72	0.80635	52.6533	0.57686	17.2475
2.7155	268.8	0.80803	53.0267	0.57787	17.2716
2.72107	268.8	0.80968	53.04	0.57886	17.2957
2.7266	268.88	0.81137	53.0667	0.57986	17.3238
2.7322	268.88	0.81302	53.1	0.58086	17.3479
2.73773	268.88	0.8147	53.14	0.58186	17.372
2.74333	268.88	0.81637	53.5533	0.58286	17.3961
2.74887	268.96	0.81805	53.56	0.58385	17.4202
2.75443	268.96	0.81972	53.58	0.58486	17.4443
2.76003	268.96	0.82137	53.6067	0.58586	17.4684
2.76557	268.96	0.82303	53.6467	0.58686	17.4925
2.7711	269.04	0.82468	53.6933	0.58786	17.5166
2.7767	269.04	0.82637	54.06	0.58888	17.5407
2.78227	269.04	0.82803	54.08	0.58985	17.5648
2.7878	269.12	0.8297	54.1	0.59086	17.589
2.7934	269.12	0.83138	54.1333	0.59187	17.6131
2.79893	269.12	0.83303	54.18	0.59286	17.6372
2.80447	269.12	0.83473	54.5467	0.59388	17.6613
2.81003	269.12	0.83638	54.56	0.59489	17.6854
2.81563	269.2	0.83807	54.5867	0.59589	17.7095
2.82117	269.2	0.83972	54.62	0.59686	17.7336
2.8267	269.2	0.8414	54.66	0.59787	17.7577
2.83227	269.2	0.84307	54.7067	0.59889	17.7818
2.83783	269.2	0.84472	55.0867	0.59988	17.8019
2.84343	269.28	0.84638	55.1	0.60087	17.826
2.84893	269.28	0.84807	55.1267	0.60187	17.8501
2.85453	269.36	0.84973	55.16	0.60289	17.8742
2.86007	269.36	0.85138	55.2	0.60389	17.8943
2.86563	269.36	0.85307	55.5867	0.60488	17.9184
2.87117	269.44	0.85473	55.6	0.60588	17.9425
2.87677	269.44	0.8564	55.62	0.60687	17.9666
2.88237	269.44	0.85808	55.6467	0.60787	17.9907
2.8879	269.52	0.85975	55.68	0.60889	18.0148
2.89343	269.52	0.86142	55.7267	0.60989	18.0389
2.89903	269.52	0.86307	56.1333	0.61088	18.063
2.9046	269.6	0.86475	56.14	0.61188	18.0831
2.91013	269.6	0.86642	56.16	0.61289	18.1072
2.91567	269.6	0.8681	56.1867	0.61387	18.1313
2.92127	269.68	0.86977	56.2267	0.61489	18.1554
2.9268	269.68	0.87142	56.2667	0.6159	18.1795
2.9324	269.68	0.87308	56.66	0.61689	18.1996
2.93797	269.68	0.87473	56.6667	0.61791	18.2237
2.9435	269.68	0.87643	56.6867	0.6189	18.2478
2.94903	269.76	0.87808	56.7133	0.61991	18.272
2.9546	269.76	0.87975	56.7533	0.62089	18.292
2.96017	269.76	0.88143	56.7933	0.6219	18.3161
2.96573	269.76	0.8831	57.1933	0.62292	18.3403
2.97127	269.84	0.88478	57.2	0.62391	18.3644
2.97687	269.84	0.88645	57.22	0.6249	18.3844
2.98247	269.84	0.88812	57.2467	0.6259	18.4085
2.988	269.84	0.88977	57.28	0.62689	18.4326
2.99353	269.84	0.89145	57.32	0.62789	18.4567
2.9991	269.84	0.8931	57.7133	0.62889	18.4768
3.00463	269.84	0.89477	57.72	0.62991	18.5009
3.0102	269.92	0.89645	57.74	0.6309	18.5251
3.01577	269.92	0.89812	57.76	0.6319	18.5451
3.02137	269.92	0.89978	57.8	0.63289	18.5693
3.0269	269.92	0.90143	57.84	0.63392	18.5893
3.03247	269.92	0.90312	57.8867	0.6349	18.6134
3.038	269.92	0.90478	58.2733	0.63591	18.6376
3.0436	269.92	0.90645	58.28	0.63692	18.6576
3.04913	269.92	0.90813	58.3	0.6379	18.6817
3.0547	269.92	0.9098	58.3333	0.63892	18.7059
3.0603	269.92	0.91148	58.3667	0.63993	18.7299
3.06583	270	0.91313	58.4067	0.64092	18.7541
3.07143	270	0.9148	58.4533	0.64191	18.7741
3.07697	270	0.91645	58.8333	0.64292	18.7982
3.0825	270.08	0.91812	58.8467	0.6439	18.8183
3.08807	270.08	0.9198	58.8667	0.6449	18.8424
3.0936	270.08	0.92147	58.8933	0.64592	18.8625
3.0992	270.08	0.92313	58.9333	0.64695	18.8866
3.10473	270.08	0.92478	58.9733	0.64794	18.9107
3.11033	270.08	0.92648	59.36	0.64893	18.9308
3.11587	270.08	0.92813	59.3667	0.64994	18.9549
3.12147	270.16	0.92983	59.3867	0.65092	18.975
3.12703	270.16	0.93148	59.4133	0.65192	18.9991
3.13257	270.16	0.93315	59.44	0.65292	19.0232
3.1381	270.16	0.9348	59.48	0.65394	19.0433
3.14367	270.16	0.93648	59.5267	0.65493	19.0674
3.14923	270.24	0.93815	59.92	0.65594	19.0915
3.1548	270.24	0.93982	59.9267	0.65694	19.1116
3.1604	270.24	0.9415	59.9467	0.65793	19.1357
3.16593	270.24	0.94315	59.9667	0.65892	19.1558
3.17147	270.24	0.94482	59.9933	0.65994	19.1799
3.17703	270.24	0.9465	60.0333	0.66093	19.2
3.18257	270.24	0.94817	60.0733	0.66192	19.2241
3.18817	270.24	0.94983	60.1133	0.66292	19.2442
3.1937	270.24	0.95152	60.4867	0.66395	19.2683
3.1993	270.24	0.95318	60.5	0.66495	19.2884
3.20483	270.24	0.95483	60.52	0.66592	19.3125
3.21043	270.24	0.95652	60.54	0.66693	19.3326
3.21593	270.24	0.95818	60.5733	0.66794	19.3567
3.22153	270.24	0.95983	60.6067	0.66892	19.3768
3.22707	270.24	0.9615	60.6467	0.66995	19.4009
3.23263	270.24	0.96318	60.6933	0.67095	19.421
3.2382	270.24	0.96485	61.0867	0.67194	19.4451
3.24377	270.24	0.9665	61.0867	0.67293	19.4652
3.24937	270.24	0.96817	61.1	0.67395	19.4893
3.2549	270.24	0.96985	61.1267	0.67495	19.5094
3.26043	270.24	0.97152	61.1533	0.67595	19.5295
3.26603	270.24	0.97317	61.1867	0.67695	19.5536
3.27157	270.24	0.97485	61.2267	0.67797	19.5777
3.27713	270.32	0.97652	61.2667	0.67896	19.5978
3.28267	270.32	0.97818	61.3133	0.67996	19.6218
3.28823	270.32	0.97987	61.6867	0.68097	19.646
3.2938	270.4	0.98152	61.6933	0.68196	19.666
3.29937	270.4	0.98318	61.7133	0.68295	19.6901
3.3049	270.4	0.98485	61.74	0.68394	19.7102
3.3105	270.4	0.98653	61.7667	0.68496	19.7343
3.31603	270.4	0.98818	61.8	0.68595	19.7544
3.3216	270.4	0.98985	61.84	0.68695	19.7785
3.32713	270.4	0.99153	61.8867	0.68798	19.7986
3.33273	270.48	0.9932	62.28	0.68897	19.8227
3.33833	270.48	0.99487	62.2867	0.68995	19.8428
3.34387	270.48	0.99655	62.3	0.69096	19.8669
3.34947	270.48	0.99822	62.32	0.69196	19.887
3.355	270.48	0.99988	62.3467	0.69295	19.9111
3.36053	270.48	1.00157	62.38	0.69395	19.9312
3.3661	270.48	1.00322	62.42	0.69497	19.9553
3.37163	270.48	1.00488	62.46	0.69597	19.9794
3.37723	270.48	1.00657	62.5	0.69696	19.9995
3.38277	270.48	1.00822	62.8933	0.69796	20.0236
3.38837	270.48	1.00988	62.9	0.69898	20.0477
3.3939	270.48	1.01155	62.9133	0.69998	20.0718
3.39947	270.48	1.01323	62.9333	0.70098	20.0919
3.405	270.48	1.0149	62.96	0.702	20.116
3.41057	270.48	1.01655	63	0.70299	20.1361
3.41613	270.48	1.01825	63.0333	0.70398	20.1602
3.42163	270.48	1.0199	63.0733	0.70498	20.1803
3.42723	270.48	1.0216	63.12	0.70598	20.2044
3.43283	270.48	1.02325	63.5067	0.70697	20.2245
3.43843	270.48	1.02492	63.5133	0.70797	20.2486
3.44397	270.48	1.02657	63.5267	0.70899	20.2687
3.4495	270.48	1.02823	63.5467	0.70998	20.2928
3.45507	270.56	1.02992	63.5733	0.71097	20.3129
3.4606	270.56	1.03157	63.6067	0.71198	20.337
3.4662	270.56	1.03323	63.64	0.71298	20.3571
3.47173	270.56	1.03492	63.68	0.71397	20.3812
3.47733	270.56	1.03658	63.7267	0.71499	20.4013
3.48287	270.56	1.03823	64.1267	0.71599	20.4254
3.48847	270.64	1.0399	64.1333	0.71698	20.4455
3.49403	270.64	1.04158	64.14	0.71801	20.4655
3.49957	270.64	1.04325	64.16	0.71901	20.4897
3.5051	270.64	1.04492	64.1867	0.72	20.5138
3.51067	270.64	1.0466	64.22	0.72099	20.5338
3.51623	270.64	1.04827	64.2533	0.72199	20.558
3.5218	270.64	1.04992	64.3	0.72298	20.578
3.5274	270.64	1.0516	64.34	0.72398	20.6021
3.53293	270.64	1.05327	64.3867	0.72499	20.6262
3.53847	270.64	1.05492	64.76	0.726	20.6463
3.54403	270.64	1.05658	64.7733	0.72699	20.6704
3.54957	270.64	1.05827	64.7867	0.72798	20.6945
3.55517	270.64	1.05993	64.8067	0.729	20.7146
3.5607	270.64	1.06158	64.8333	0.72999	20.7387
3.56627	270.64	1.06328	64.8733	0.73099	20.7588
3.57183	270.64	1.06493	64.9067	0.732	20.7829
3.57743	270.64	1.0666	64.9467	0.73302	20.803
3.583	270.72	1.0683	64.9933	0.73401	20.8271
3.58853	270.72	1.06995	65.3867	0.735	20.8512
3.59407	270.72	1.07162	65.3933	0.73601	20.8713
3.59963	270.72	1.07327	65.4	0.73701	20.8954
3.60517	270.72	1.07495	65.42	0.738	20.9155
3.61077	270.72	1.07662	65.4467	0.73902	20.9396
3.61637	270.72	1.07828	65.48	0.74001	20.9597
3.6219	270.8	1.07997	65.5133	0.74101	20.9798
3.62743	270.8	1.08162	65.5533	0.74201	21.0039
3.633	270.8	1.08328	65.5933	0.74303	21.024
3.63853	270.8	1.08497	65.64	0.74401	21.0481
3.64413	270.8	1.08663	65.6867	0.74502	21.0682
3.64967	270.8	1.0883	66.06	0.74601	21.0923
3.65527	270.8	1.08998	66.0667	0.74701	21.1124
3.6608	270.8	1.09165	66.0867	0.74801	21.1365
3.66637	270.8	1.0933	66.1067	0.74899	21.1566
3.6719	270.8	1.09498	66.1333	0.75003	21.1807
3.6775	270.8	1.09663	66.1667	0.75102	21.2008
3.68303	270.8	1.09832	66.2	0.75201	21.2249
3.6886	270.8	1.09997	66.24	0.75301	21.245
3.69417	270.88	1.10165	66.28	0.75404	21.2691
3.69973	270.88	1.1033	66.3267	0.75502	21.2891
3.70533	270.88	1.10498	66.3733	0.75601	21.3133
3.71087	270.88	1.10663	66.74	0.75702	21.3374
3.71647	270.88	1.10832	66.7467	0.75804	21.3575
3.722	270.96	1.10998	66.7667	0.75903	21.3816
3.72753	270.88	1.11167	66.7867	0.76004	21.4016
3.7331	270.88	1.11333	66.8133	0.76104	21.4258
3.73863	270.88	1.115	66.8467	0.76203	21.4458
3.7442	270.88	1.11668	66.88	0.76302	21.4699
3.74977	270.88	1.11833	66.92	0.76404	21.4941
3.75533	270.88	1.12	66.96	0.76503	21.5141
3.7609	270.96	1.12165	67	0.76604	21.5342
3.76647	270.96	1.12332	67.0467	0.76704	21.5583
3.772	270.96	1.125	67.4467	0.76803	21.5784
3.77757	270.96	1.12665	67.4467	0.76902	21.6025
3.7831	270.96	1.12835	67.46	0.77004	21.6226
3.7887	270.96	1.13	67.48	0.77103	21.6467
3.79423	270.96	1.13167	67.5	0.77204	21.6668
3.79983	270.96	1.13333	67.5267	0.77302	21.6869
3.80543	271.04	1.13502	67.56	0.77404	21.711
3.81097	271.04	1.1367	67.5933	0.77505	21.7351
3.8165	271.04	1.13835	67.6333	0.77604	21.7552
3.82207	271.04	1.14003	67.6733	0.77704	21.7793
3.8276	271.04	1.14168	67.72	0.77807	21.7994
3.8332	271.12	1.14335	67.7667	0.77906	21.8235
3.83873	271.12	1.145	67.8067	0.78004	21.8436
3.84433	271.12	1.14668	68.18	0.78105	21.8637
3.84987	271.12	1.14835	68.1867	0.78207	21.8878
3.85543	271.12	1.15002	68.2	0.78306	21.9079
3.86097	271.12	1.1517	68.2133	0.78407	21.9279
3.86653	271.12	1.15335	68.24	0.78506	21.948
3.87207	271.12	1.15505	68.2733	0.78604	21.9721
3.87767	271.12	1.1567	68.3067	0.78705	21.9922
3.8832	271.12	1.15837	68.34	0.78807	22.0123
3.8888	271.12	1.16003	68.38	0.78906	22.0324
3.89433	271.12	1.16172	68.42	0.79005	22.0565
3.89993	271.12	1.16338	68.4667	0.79106	22.0766
3.90547	271.12	1.16503	68.5067	0.79205	22.1007
3.91103	271.12	1.1667	68.56	0.79305	22.1208
3.91657	271.12	1.16838	68.6067	0.79407	22.1409
3.92217	271.12	1.17005	68.9733	0.79507	22.161
3.9277	271.12	1.1717	68.98	0.79607	22.1851
3.93327	271.12	1.17338	68.9933	0.79706	22.2052
3.93883	271.12	1.17507	69.0133	0.79808	22.2252
3.94443	271.12	1.17672	69.04	0.79907	22.2453
3.94997	271.12	1.1784	69.0667	0.80007	22.2694
3.95553	271.12	1.18007	69.1	0.80107	22.2895
3.96107	271.2	1.18173	69.1333	0.8021	22.3096
3.96663	271.2	1.18338	69.1733	0.80309	22.3297
3.97217	271.2	1.18507	69.2133	0.80408	22.3498
3.97777	271.2	1.18673	69.2533	0.80508	22.3699
3.98337	271.2	1.18838	69.3	0.80607	22.394
3.9889	271.2	1.19007	69.3467	0.80706	22.4141
3.99443	271.2	1.19173	69.74	0.80807	22.4342
4	271.2	1.1934	69.7467	0.80909	22.4542
4.00553	271.2	1.19505	69.7533	0.81008	22.4743
4.01107	271.28	1.19675	69.7733	0.81108	22.4944
4.01667	271.28	1.1984	69.7933	0.81207	22.5145
4.02227	271.28	1.20007	69.82	0.81309	22.5346
4.0278	271.28	1.20175	69.8467	0.81408	22.5587
4.03337	271.2	1.2034	69.88	0.81509	22.5788
4.03893	271.28	1.2051	69.9133	0.81608	22.5989
4.0445	271.28	1.20675	69.9533	0.81707	22.619
4.05003	271.28	1.20842	69.9933	0.81807	22.6391
4.0556	271.28	1.21007	70.0333	0.81909	22.6591
4.06117	271.28	1.21173	70.08	0.82008	22.6792
4.06673	271.28	1.21342	70.12	0.82109	22.6993
4.07227	271.28	1.21508	70.1667	0.82209	22.7234
4.07787	271.28	1.21677	70.5333	0.82308	22.7435
4.0834	271.36	1.21842	70.54	0.8241	22.7636
4.08897	271.36	1.22008	70.5533	0.82509	22.7877
4.0945	271.36	1.22175	70.5733	0.8261	22.8078
4.1001	271.36	1.22343	70.6	0.82709	22.8279
4.10563	271.36	1.2251	70.6267	0.8281	22.848
4.1112	271.36	1.22677	70.66	0.82911	22.8681
4.11677	271.36	1.22845	70.6933	0.8301	22.8922
4.12237	271.36	1.23012	70.7267	0.83109	22.9123
4.1279	271.36	1.2318	70.7667	0.83209	22.9323
4.13347	271.36	1.23345	70.8067	0.83309	22.9564
4.139	271.36	1.23512	70.8533	0.83408	22.9765
4.14457	271.44	1.23677	70.9	0.83509	22.9966
4.15013	271.44	1.23843	70.9467	0.83611	23.0167
4.1557	271.44	1.24012	70.9933	0.83709	23.0368
4.16123	271.44	1.24178	71.04	0.83809	23.0569
4.16683	271.44	1.24345	71.4	0.83909	23.077
4.17243	271.44	1.24513	71.4067	0.8401	23.0971
4.17797	271.44	1.2468	71.4267	0.84109	23.1171
4.1835	271.44	1.24845	71.4467	0.8421	23.1372
4.18907	271.44	1.25015	71.4667	0.84312	23.1573
4.1946	271.44	1.2518	71.5	0.84411	23.1774
4.20013	271.44	1.25347	71.5267	0.84511	23.1975
4.20573	271.44	1.25515	71.56	0.84612	23.2176
4.2113	271.44	1.2568	71.6	0.84711	23.2377
4.21687	271.44	1.25847	71.6333	0.8481	23.2578
4.22237	271.44	1.26012	71.6733	0.84912	23.2738
4.22797	271.52	1.26178	71.72	0.85013	23.2939
4.23353	271.52	1.26347	71.76	0.85111	23.318
4.23907	271.52	1.26513	71.8067	0.8521	23.3341
4.24467	271.52	1.26682	71.8533	0.85314	23.3542
4.2502	271.52	1.26847	71.9	0.85413	23.3743
4.2558	271.52	1.27015	71.94	0.85512	23.3944
4.26133	271.52	1.2718	72.3133	0.85613	23.4144
4.26693	271.52	1.27348	72.32	0.85711	23.4345
4.27247	271.52	1.27515	72.3333	0.8581	23.4506
4.27803	271.52	1.27682	72.3533	0.85912	23.4707
4.28357	271.52	1.27847	72.3733	0.86013	23.4908
4.28917	271.52	1.28015	72.4	0.86112	23.5109
4.2947	271.52	1.28182	72.4333	0.86213	23.5269
4.3003	271.52	1.2835	72.4667	0.86315	23.547
4.30583	271.52	1.28515	72.5	0.86413	23.5671
4.3114	271.52	1.28682	72.54	0.86514	23.5872
4.31693	271.52	1.28848	72.58	0.86613	23.6073
4.32247	271.52	1.29017	72.62	0.86712	23.6234
4.32807	271.52	1.29182	72.6667	0.86811	23.6435
4.33363	271.52	1.29352	72.7067	0.86913	23.6635
4.33917	271.52	1.29517	72.7533	0.87013	23.6836
4.34477	271.52	1.29685	72.8	0.87114	23.7037
4.3503	271.52	1.2985	72.8467	0.87211	23.7238
4.3559	271.52	1.30018	73.2267	0.87312	23.7439
4.36143	271.6	1.30185	73.2333	0.87414	23.76
4.367	271.6	1.3035	73.24	0.87513	23.78
4.37257	271.6	1.30517	73.26	0.87614	23.8001
4.37813	271.6	1.30685	73.28	0.87714	23.8202
4.38367	271.6	1.30852	73.3067	0.87813	23.8403
4.38923	271.6	1.31017	73.3333	0.87912	23.8604
4.3948	271.6	1.31185	73.3667	0.88014	23.8765
4.4004	271.68	1.31352	73.4	0.88115	23.8966
4.40593	271.68	1.31518	73.44	0.88214	23.9167
4.4115	271.68	1.31687	73.48	0.88316	23.9367
4.41703	271.68	1.31853	73.52	0.88416	23.9528
4.4226	271.68	1.3202	73.56	0.88515	23.9729
4.42813	271.68	1.32185	73.6	0.88614	23.993
4.43373	271.68	1.32353	73.6467	0.88715	24.0131
4.4393	271.76	1.3252	73.6933	0.88817	24.0332
4.44487	271.76	1.32688	73.74	0.88916	24.0532
4.4504	271.76	1.32853	73.7867	0.89014	24.0733
4.456	271.76	1.3302	73.8333	0.89115	24.0894
4.46153	271.76	1.33187	73.88	0.89214	24.1095
4.4671	271.76	1.33352	74.2667	0.89315	24.1296
4.47263	271.68	1.33522	74.2667	0.89417	24.1497
4.47823	271.68	1.33687	74.28	0.89516	24.1698
4.48377	271.68	1.33853	74.2933	0.89614	24.1898
4.48933	271.68	1.34022	74.32	0.89715	24.2059
4.4949	271.68	1.34188	74.34	0.89817	24.226
4.50047	271.76	1.34357	74.3733	0.89916	24.2461
4.506	271.76	1.34523	74.4	0.90015	24.2662
4.51157	271.76	1.3469	74.4333	0.90116	24.2822
4.51713	271.76	1.34855	74.4733	0.90216	24.3063
4.5227	271.76	1.35023	74.5067	0.90315	24.3224
4.52823	271.76	1.35188	74.5467	0.90419	24.3425
4.53387	271.76	1.35355	74.5867	0.90518	24.3626
4.53943	271.76	1.35523	74.6267	0.90617	24.3827
4.54497	271.76	1.3569	74.6733	0.90719	24.4028
4.5505	271.76	1.35857	74.7133	0.90819	24.4229
4.55607	271.76	1.36022	74.76	0.90918	24.4429
4.5616	271.76	1.3619	74.8067	0.91017	24.463
4.56713	271.76	1.36357	74.8533	0.91116	24.4831
4.57273	271.76	1.36523	74.9	0.91217	24.5032
4.57833	271.76	1.36692	74.9467	0.91316	24.5193
4.58387	271.84	1.36858	75.3133	0.91418	24.5394
4.58943	271.84	1.37023	75.32	0.91518	24.5595
4.59497	271.84	1.37192	75.3267	0.91617	24.5796
4.6005	271.84	1.37358	75.3467	0.91718	24.5996
4.6061	271.84	1.37523	75.3667	0.91819	24.6197
4.61167	271.84	1.3769	75.3933	0.91918	24.6398
4.61723	271.84	1.37858	75.42	0.92018	24.6599
4.6228	271.84	1.38025	75.4533	0.92118	24.676
4.62837	271.84	1.3819	75.4867	0.9222	24.696
4.63393	271.84	1.38357	75.52	0.92319	24.7161
4.63947	271.84	1.38527	75.56	0.92419	24.7362
4.64503	271.84	1.38692	75.6	0.9252	24.7563
4.65057	271.84	1.38862	75.64	0.92619	24.7764
4.65617	271.84	1.39027	75.6867	0.92718	24.7965
4.6617	271.84	1.39193	75.7333	0.9282	24.8126
4.66727	271.92	1.39358	75.7733	0.92919	24.8327
4.67283	271.92	1.39527	75.82	0.93018	24.8527
4.6784	271.92	1.39693	75.8667	0.93118	24.8728
4.68393	271.92	1.3986	75.9133	0.93219	24.8889
4.68947	271.92	1.40028	75.96	0.93318	24.909
4.69503	271.92	1.40193	76.0067	0.93417	24.9291
4.70063	272	1.40363	76.3733	0.93519	24.9492
4.70617	272	1.40528	76.38	0.93619	24.9692
4.71177	272	1.40695	76.3933	0.93718	24.9893
4.7173	272	1.40862	76.4133	0.9382	25.0054
4.7229	272	1.4103	76.4333	0.93921	25.0255
4.72843	272	1.41197	76.4533	0.9402	25.0456
4.734	272	1.41363	76.48	0.94119	25.0657
4.73953	272	1.41532	76.5067	0.94219	25.0817
4.74513	272	1.41693	76.54	0.94321	25.1018
4.75067	272	1.41863	76.5733	0.9442	25.1219
4.75627	272	1.42028	76.6067	0.94521	25.142
4.7618	272	1.42197	76.6467	0.94622	25.1621
4.7674	272	1.42363	76.6867	0.9472	25.1782
4.7729	272	1.4253	76.7267	0.94819	25.1983
4.7785	272	1.42695	76.7667	0.94921	25.2183
4.78403	272	1.42863	76.8067	0.9502	25.2384
4.7896	272	1.4303	76.8467	0.95121	25.2585
4.79513	272	1.43198	76.8933	0.9522	25.2786
4.80073	272	1.43365	76.9333	0.95322	25.2947
4.80627	272	1.43532	76.98	0.95421	25.3148
4.81187	272	1.43697	77.02	0.95521	25.3348
4.8174	272	1.43865	77.0667	0.95622	25.3549
4.823	272.08	1.4403	77.1133	0.95721	25.375
4.82853	272.08	1.44198	77.16	0.9582	25.3911
4.83403	272.08	1.44363	77.2	0.95922	25.4112
4.83963	272.08	1.44532	77.2467	0.96023	25.4313
4.84517	272.08	1.44697	77.2933	0.96121	25.4473
4.85077	272.08	1.44863	77.34	0.9622	25.4674
4.85637	272.08	1.45032	77.3867	0.96323	25.4875
4.8619	272.16	1.45198	77.4333	0.96423	25.5076
4.86747	272.16	1.45365	77.48	0.96522	25.5277
4.873	272.16	1.45533	77.5267	0.96623	25.5438
4.87853	272.16	1.457	77.58	0.96725	25.5638
4.88413	272.16	1.45867	77.6267	0.96823	25.5839
4.8897	272.16	1.46035	77.6733	0.96924	25.604
4.89523	272.16	1.462	77.7133	0.97023	25.6241
4.90083	272.16	1.46367	77.76	0.97122	25.6442
4.90643	272.16	1.46535	77.8067	0.97223	25.6603
4.91197	272.16	1.467	78.2	0.97325	25.6804
4.9175	272.24	1.46867	78.2	0.97423	25.7005
4.92307	272.24	1.47033	78.2067	0.97523	25.7205
4.9286	272.24	1.47202	78.2267	0.97623	25.7406
4.93413	272.24	1.47368	78.24	0.97725	25.7607
4.93973	272.24	1.47535	78.2667	0.97824	25.7768
4.94533	272.24	1.47703	78.2867	0.97923	25.7969
4.95087	272.24	1.4787	78.3133	0.98023	25.817
4.95643	272.24	1.48038	78.3467	0.98124	25.833
4.96197	272.24	1.48203	78.38	0.98223	25.8531
4.96757	272.32	1.4837	78.4133	0.98325	25.8732
4.9731	272.32	1.48535	78.4467	0.98426	25.8933
4.97867	272.32	1.48702	78.4867	0.98525	25.9134
4.9842	272.32	1.48867	78.52	0.98625	25.9335
4.9898	272.32	1.49035	78.56	0.98727	25.9495
4.99533	272.32	1.49202	78.6	0.98826	25.9696
5.00093	272.32	1.4937	78.64	0.98925	25.9897
5.00647	272.32	1.49537	78.68	0.99026	26.0098
5.01203	272.32	1.49702	78.7267	0.99128	26.0259
5.01757	272.32	1.49872	78.7667	0.99223	26.046
5.0231	272.32	1.50038	78.8133	0.99326	26.0661
5.0287	272.32	1.50203	78.86	0.99426	26.0861
5.03423	272.32	1.5037	78.9	0.99525	26.1062
5.03983	272.32	1.50538	78.9467	0.99624	26.1223
5.0454	272.32	1.50705	78.9933	0.99725	26.1424
5.05093	272.32	1.5087	79.04	0.99827	26.1625
5.05647	272.32	1.5104	79.08	0.99926	26.1826
5.06207	272.32	1.51205	79.1267	1.00026	26.2026
5.06763	272.32	1.51372	79.1667	1.00127	26.2187
5.07317	272.32	1.51537	79.2133	1.00226	26.2388
5.07877	272.32	1.51705	79.26	1.00325	26.2589
5.08433	272.32	1.51872	79.3	1.00427	26.279
5.0899	272.32	1.52037	79.3467	1.00526	26.295
5.09543	272.32	1.52203	79.3933	1.00626	26.3151
5.101	272.32	1.52372	79.44	1.00728	26.3352
5.10657	272.32	1.52542	79.4867	1.00828	26.3553
5.11213	272.32	1.52707	79.5333	1.00927	26.3754
5.11763	272.32	1.52873	79.58	1.01027	26.3955
5.1232	272.32	1.5304	79.6267	1.01127	26.4116
5.1288	272.32	1.53205	79.6733	1.01226	26.4317
5.13437	272.32	1.53375	79.72	1.01325	26.4517
5.1399	272.32	1.5354	79.7667	1.01427	26.4718
5.14543	272.32	1.53707	79.8067	1.01527	26.4879
5.15103	272.32	1.53875	79.8533	1.01627	26.508
5.15657	272.32	1.54042	79.9	1.01727	26.5281
5.16213	272.32	1.54207	79.9467	1.01826	26.5482
5.16773	272.32	1.54375	79.9933	1.01928	26.5682
5.17327	272.32	1.54542	80.0333	1.02027	26.5883
5.17887	272.32	1.54708	80.08	1.02127	26.6084
5.1844	272.4	1.54877	80.1267	1.02227	26.6285
5.18997	272.4	1.55043	80.1733	1.02326	26.6486
5.1955	272.4	1.55212	80.2133	1.02427	26.6647
5.2011	272.4	1.55377	80.26	1.02528	26.6848
5.20663	272.4	1.55543	80.3	1.02628	26.7048
5.21223	272.4	1.5571	80.3467	1.02727	26.7249
5.21777	272.4	1.55875	80.3867	1.0283	26.745
5.22333	272.4	1.56043	80.4333	1.0293	26.7651
5.2289	272.4	1.56208	80.48	1.03029	26.7852
5.23447	272.4	1.56377	80.5267	1.03128	26.8053
5.24	272.4	1.56542	80.5667	1.0323	26.8214
5.24553	272.4	1.5671	80.6133	1.03329	26.8455
5.2511	272.48	1.56877	80.66	1.0343	26.8655
5.25663	272.48	1.57045	80.7	1.0353	26.8816
5.26223	272.48	1.57212	80.7467	1.03629	26.9017
5.26783	272.48	1.57378	80.7867	1.03728	26.9218
5.27337	272.48	1.57547	80.8333	1.0383	26.9419
5.2789	272.48	1.57712	80.88	1.03929	26.962
5.28447	272.48	1.57878	80.9267	1.04028	26.9821
5.29007	272.48	1.58045	80.9667	1.04129	26.9981
5.2956	272.48	1.5821	81.0133	1.04229	27.0182
5.30113	272.48	1.58378	81.0533	1.04331	27.0383
5.30673	272.48	1.58545	81.1	1.0443	27.0584
5.3123	272.48	1.58713	81.14	1.0453	27.0785
5.31787	272.48	1.58878	81.1867	1.04632	27.0986
5.32343	272.48	1.59047	81.2333	1.04729	27.1186
5.32897	272.48	1.59212	81.2733	1.04831	27.1347
5.3345	272.48	1.5938	81.32	1.04931	27.1548
5.3401	272.48	1.59547	81.36	1.05031	27.1749
5.34567	272.48	1.59713	81.4067	1.0513	27.195
5.3512	272.56	1.59882	81.4467	1.05233	27.2151
5.3568	272.56	1.60047	81.4933	1.05332	27.2352
5.36237	272.56	1.60213	81.54	1.05431	27.2553
5.36793	272.56	1.60378	81.58	1.05531	27.2713
5.37347	272.64	1.60547	81.6267	1.05632	27.2914
5.37903	272.64	1.60713	81.6667	1.0573	27.3115
5.38457	272.64	1.6088	81.7133	1.0583	27.3316
5.3901	272.64	1.61048	81.7533	1.05932	27.3477
5.3957	272.64	1.61213	81.8	1.06032	27.3677
5.40123	272.64	1.61382	81.84	1.06131	27.3878
5.40683	272.64	1.6155	81.8867	1.06233	27.4039
5.4124	272.64	1.61717	81.9267	1.06333	27.424
5.41793	272.64	1.61882	81.9733	1.06433	27.4441
5.42347	272.64	1.6205	82.0133	1.06532	27.4642
5.42903	272.64	1.62217	82.06	1.06632	27.4842
5.4346	272.72	1.62382	82.1	1.06731	27.5003
5.44017	272.72	1.62552	82.1467	1.06833	27.5204
5.44577	272.72	1.62717	82.1867	1.06934	27.5405
5.45133	272.72	1.62883	82.2267	1.07034	27.5606
5.4569	272.72	1.63048	82.2733	1.07133	27.5807
5.46243	272.72	1.63218	82.3133	1.07232	27.6008
5.468	272.72	1.63383	82.36	1.07334	27.6209
5.47353	272.72	1.6355	82.4	1.07433	27.6409
5.47913	272.72	1.63718	82.4467	1.07532	27.661
5.48467	272.72	1.63885	82.4867	1.07633	27.6771
5.4902	272.72	1.64052	82.5267	1.07735	27.6972
5.4958	272.8	1.6422	82.5733	1.07834	27.7173
5.50137	272.8	1.64387	82.6133	1.07933	27.7374
5.5069	272.8	1.64552	82.6533	1.08033	27.7574
5.5125	272.8	1.6472	82.6933	1.08132	27.7775
5.51803	272.88	1.64885	82.74	1.08233	27.7976
5.52357	272.88	1.65052	82.78	1.08335	27.8177
5.52913	272.88	1.65218	82.82	1.08434	27.8338
5.53473	272.88	1.65387	82.86	1.08533	27.8579
5.5403	272.88	1.65553	82.9	1.08633	27.878
5.54587	272.88	1.65718	82.94	1.08735	27.8941
5.5514	272.88	1.65885	82.98	1.08834	27.9141
5.55693	272.88	1.66053	83.02	1.08935	27.9342
5.5625	272.88	1.6622	83.06	1.09035	27.9503
5.5681	272.88	1.66388	83.1	1.09134	27.9704
5.57363	272.88	1.66553	83.14	1.09236	27.9905
5.57917	272.88	1.6672	83.18	1.09336	28.0065
5.58477	272.88	1.66885	83.22	1.09436	28.0266
5.59033	272.88	1.67055	83.2533	1.09535	28.0467
5.59587	272.88	1.6722	83.2933	1.09634	28.0668
5.6014	272.96	1.67385	83.3333	1.09734	28.0829
5.60697	272.96	1.67552	83.3733	1.09836	28.103
5.6125	272.96	1.67718	83.4133	1.09935	28.123
5.6181	272.96	1.67887	83.4533	1.10036	28.1391
5.62363	272.96	1.68053	83.4933	1.10135	28.1592
5.62923	272.96	1.68222	83.5333	1.10236	28.1793
5.63483	272.96	1.68388	83.5733	1.10337	28.1994
5.6404	272.96	1.68555	83.62	1.10436	28.2195
5.6459	272.96	1.68723	83.66	1.10535	28.2396
5.6515	272.96	1.6889	83.7	1.10636	28.2556
5.65707	272.96	1.69058	83.74	1.10738	28.2757
5.6626	272.96	1.69223	83.78	1.10837	28.2958
5.66813	272.96	1.6939	83.82	1.10935	28.3159
5.67373	272.96	1.69555	83.86	1.11036	28.336
5.67933	272.96	1.69722	83.9	1.11136	28.352
5.68487	272.96	1.6989	83.94	1.11239	28.3721
5.69043	272.96	1.70057	83.9733	1.11338	28.3922
5.69597	272.96	1.70223	84.0133	1.11438	28.4123
5.7015	272.96	1.70392	84.0533	1.11537	28.4324
5.70707	272.96	1.70558	84.0933	1.11636	28.4485
5.7126	272.96	1.70727	84.14	1.11738	28.4686
5.7182	272.96	1.70893	84.18	1.11837	28.4886
5.7238	272.96	1.7106	84.22	1.11936	28.5047
5.72933	272.96	1.71225	84.26	1.12037	28.5248
5.73487	272.96	1.7139	84.3	1.12137	28.5449
5.74047	272.96	1.71558	84.3333	1.12236	28.565
5.74603	272.96	1.71725	84.3733	1.12338	28.5811
5.75157	272.96	1.7189	84.4133	1.12437	28.6011
5.7571	272.96	1.7206	84.4533	1.12538	28.6212
5.7627	272.96	1.72225	84.4933	1.12636	28.6413
5.76823	272.96	1.72392	84.5333	1.12737	28.6574
5.77383	272.96	1.72557	84.5733	1.12839	28.6775
5.7794	272.96	1.72727	84.6133	1.12938	28.6976
5.78493	272.96	1.72893	84.6533	1.13039	28.7176
5.79047	272.96	1.73058	84.6867	1.13141	28.7337
5.79607	272.96	1.73228	84.7267	1.1324	28.7538
5.8016	272.96	1.73393	84.7667	1.13339	28.7739
5.80717	272.96	1.7356	84.8	1.13439	28.79
5.81277	272.96	1.73725	84.84	1.13538	28.8101
5.8183	272.96	1.73893	84.88	1.13637	28.8301
5.8239	272.96	1.7406	84.92	1.13738	28.8502
5.82943	272.96	1.74225	84.96	1.1384	28.8663
5.835	272.96	1.74393	85	1.13938	28.8864
5.84053	272.96	1.7456	85.0333	1.14039	28.9065
5.84607	273.04	1.74727	85.0733	1.14138	28.9266
5.85163	273.04	1.74895	85.1067	1.1424	28.9467
5.8572	273.04	1.75062	85.1467	1.14339	28.9667
5.8628	273.04	1.7523	85.18	1.1444	28.9868
5.86837	273.04	1.75397	85.22	1.1454	29.0029
5.8739	273.04	1.75563	85.26	1.14639	29.023
5.8795	273.04	1.75728	85.3	1.14738	29.0431
5.88503	273.04	1.75897	85.3333	1.1484	29.0632
5.89057	273.04	1.76063	85.3733	1.14941	29.0832
5.89613	273.04	1.7623	85.4067	1.1504	29.1033
5.90173	273.04	1.76395	85.4467	1.1514	29.1194
5.9073	273.04	1.76563	85.48	1.15242	29.1395
5.91287	273.04	1.7673	85.5133	1.15341	29.1596
5.9184	273.04	1.76895	85.5533	1.1544	29.1797
5.92393	273.04	1.77065	85.5933	1.15541	29.1998
5.9295	273.04	1.7723	85.6267	1.15643	29.2199
5.93503	273.04	1.77397	85.6667	1.15742	29.2399
5.94063	273.04	1.77565	85.7	1.15841	29.26
5.94617	273.04	1.77732	85.74	1.15941	29.2761
5.95177	273.04	1.77898	85.7733	1.1604	29.2962
5.9573	273.04	1.78067	85.8133	1.16141	29.3163
5.96287	273.04	1.78232	85.8467	1.16243	29.3323
5.96847	273.04	1.78398	85.8867	1.16342	29.3524
5.974	273.12	1.78567	85.92	1.1644	29.3725
5.97953	273.12	1.78732	85.96	1.16541	29.3926
5.98513	273.12	1.78898	85.9933	1.16642	29.4087
5.9907	273.12	1.79065	86.0333	1.16741	29.4288
5.99623	273.12	1.79233	86.0733	1.1684	29.4489
6.00183	273.12	1.794	86.1067	1.16942	29.4689
6.0074	273.2	1.79565	86.1467	1.17042	29.485
6.0129	273.2	1.79735	86.18	1.17141	29.5051
6.01847	273.2	1.799	86.22	1.17245	29.5252
6.02407	273.2	1.80067	86.2533	1.17344	29.5453
6.0296	273.2	1.80235	86.2933	1.17443	29.5654
6.03513	273.2	1.80402	86.3267	1.17543	29.5855
6.0407	273.2	1.80567	86.3667	1.17642	29.6015
6.04627	273.2	1.80733	86.4	1.17741	29.6216
6.05183	273.2	1.80902	86.4333	1.17843	29.6417
6.05737	273.12	1.81067	86.4733	1.17944	29.6618
6.06297	273.12	1.81233	86.5067	1.18044	29.6819
6.0685	273.12	1.814	86.5467	1.18142	29.702
6.07407	273.12	1.81568	86.58	1.18242	29.722
6.0796	273.12	1.81735	86.6133	1.18344	29.7421
6.0852	273.12	1.819	86.6467	1.18443	29.7622
6.0908	273.12	1.82068	86.68	1.18542	29.7823
6.09633	273.12	1.82235	86.72	1.18643	29.7984
6.10193	273.12	1.82405	86.7533	1.18744	29.8185
6.10747	273.12	1.8257	86.7867	1.18844	29.8386
6.11303	273.12	1.82737	86.82	1.18944	29.8586
6.11857	273.12	1.82902	86.8533	1.19045	29.8787
6.12417	273.12	1.8307	86.8933	1.19144	29.8988
6.1297	273.12	1.83237	86.9267	1.19245	29.9189
6.13523	273.2	1.83402	86.96	1.19346	29.939
6.14083	273.2	1.83572	86.9933	1.19445	29.9551
6.1464	273.2	1.83737	87.0333	1.19544	29.9792
6.15193	273.2	1.83903	87.0667	1.19645	29.9993
6.15747	273.28	1.84068	87.1	1.19747	30.0193
6.16303	273.28	1.84238	87.1333	1.19843	30.0394
6.16857	273.28	1.84403	87.1733	1.19944	30.0595
6.17417	273.28	1.84573	87.2067	1.20045	30.0756
6.1797	273.28	1.8474	87.2467	1.20144	30.0957
6.1853	273.28	1.84905	87.28	1.20243	30.1158
6.1909	273.28	1.85072	87.3133	1.20345	30.1359
6.19643	273.36	1.85237	87.3467	1.20445	30.1519
6.20197	273.36	1.85407	87.3867	1.20544	30.172
6.20753	273.36	1.85572	87.42	1.20645	30.1921
6.21307	273.36	1.85738	87.4533	1.20747	30.2082
6.21863	273.36	1.85907	87.4867	1.20846	30.2283
6.2242	273.36	1.86072	87.52	1.20945	30.2483
6.2298	273.44	1.86242	87.5533	1.21046	30.2684
6.23537	273.44	1.86407	87.5867	1.21148	30.2845
6.2409	273.44	1.86573	87.62	1.21246	30.3046
6.24643	273.44	1.8674	87.66	1.21347	30.3247
6.25203	273.44	1.86908	87.6867	1.21448	30.3407
6.25757	273.44	1.87075	87.72	1.21547	30.3608
6.26313	273.44	1.87242	87.7533	1.21649	30.3809
6.26873	273.44	1.87407	87.7867	1.21747	30.401
6.27427	273.44	1.87572	87.82	1.21846	30.4211
6.27987	273.44	1.87742	87.8533	1.21946	30.4412
6.2854	273.44	1.87907	87.8867	1.22046	30.4573
6.29093	273.44	1.88075	87.92	1.22147	30.4774
6.2965	273.44	1.88242	87.9533	1.22246	30.4974
6.30203	273.44	1.88408	87.98	1.22348	30.5175
6.3076	273.44	1.88573	88.0133	1.22448	30.5376
6.31317	273.44	1.88742	88.0467	1.22547	30.5577
6.31877	273.44	1.88908	88.08	1.22646	30.5738
6.3243	273.44	1.89073	88.1133	1.22748	30.5939
6.3299	273.44	1.89243	88.14	1.22847	30.6139
6.33547	273.44	1.89408	88.1733	1.22947	30.634
6.341	273.44	1.89575	88.2067	1.23048	30.6541
6.34653	273.44	1.8974	88.24	1.2315	30.6742
6.3521	273.44	1.89908	88.2733	1.23249	30.6903
6.35763	273.44	1.90075	88.3067	1.23348	30.7104
6.36323	273.44	1.90242	88.34	1.23449	30.7305
6.36883	273.44	1.9041	88.3733	1.23549	30.7506
6.37437	273.44	1.90575	88.4067	1.23648	30.7666
6.3799	273.44	1.90745	88.44	1.23747	30.7867
6.38547	273.44	1.9091	88.4733	1.23849	30.8068
6.391	273.44	1.91077	88.5067	1.23948	30.8269
6.3966	273.44	1.91243	88.54	1.24049	30.8429
6.40213	273.44	1.91412	88.5733	1.24151	30.863
6.40773	273.44	1.91578	88.6067	1.24249	30.8831
6.41327	273.52	1.91745	88.64	1.24349	30.9032
6.41883	273.52	1.91913	88.6733	1.24449	30.9193
6.42437	273.52	1.92078	88.7067	1.2455	30.9394
6.42997	273.52	1.92245	88.74	1.24649	30.9554
6.4355	273.52	1.92413	88.7733	1.24751	30.9755
6.44107	273.52	1.92578	88.8067	1.24851	30.9956
6.44663	273.52	1.92745	88.84	1.2495	31.0117
6.4522	273.52	1.92912	88.8733	1.25049	31.0318
6.4578	273.52	1.93082	88.9	1.2515	31.0519
6.46333	273.52	1.93247	88.9333	1.25249	31.072
6.46887	273.52	1.93413	88.9667	1.25351	31.092
6.47447	273.52	1.93582	89	1.25451	31.1121
6.48	273.52	1.93748	89.0333	1.25553	31.1282
6.48557	273.6	1.93917	89.06	1.25652	31.1483
6.4911	273.6	1.94082	89.0933	1.25751	31.1684
6.49667	273.6	1.94248	89.1267	1.25852	31.1844
6.50223	273.6	1.94413	89.16	1.25951	31.2045
6.5078	273.6	1.9458	89.1867	1.2605	31.2246
6.51333	273.6	1.94745	89.22	1.2615	31.2447
6.51893	273.6	1.94913	89.2533	1.26252	31.2648
6.52447	273.6	1.9508	89.2867	1.26351	31.2849
6.53003	273.6	1.95248	89.3133	1.26452	31.301
6.53557	273.6	1.95415	89.3467	1.26554	31.321
6.54117	273.6	1.9558	89.38	1.26653	31.3411
6.5467	273.6	1.9575	89.4133	1.26751	31.3572
6.5523	273.6	1.95915	89.44	1.26852	31.3773
6.5579	273.6	1.96083	89.4733	1.26953	31.3934
6.56343	273.6	1.96248	89.5067	1.2705	31.4135
6.56897	273.6	1.96417	89.54	1.27151	31.4335
6.57453	273.6	1.96583	89.5733	1.27253	31.4536
6.58013	273.6	1.96748	89.6067	1.27353	31.4697
6.58567	273.6	1.96917	89.6333	1.27452	31.4898
6.5912	273.68	1.97083	89.6667	1.27553	31.5099
6.5968	273.68	1.9725	89.7	1.27655	31.5299
6.60233	273.68	1.97415	89.7333	1.27753	31.55
6.6079	273.68	1.97583	89.7667	1.27854	31.5661
6.61343	273.68	1.9775	89.8	1.27953	31.5862
6.619	273.68	1.97917	89.8333	1.28052	31.6063
6.62457	273.68	1.98085	89.8667	1.28151	31.6264
6.63007	273.68	1.9825	89.9	1.28253	31.6465
6.63567	273.68	1.9842	89.9267	1.28353	31.6625
6.64127	273.68	1.98585	89.96	1.28452	31.6826
6.6468	273.68	1.98752	89.9933	1.28552	31.7027
6.65237	273.68	1.98918	90.0267	1.28652	31.7228
6.65793	273.68	1.99087	90.06	1.28751	31.7429
6.6635	273.68	1.99252	90.0867	1.28853	31.763
6.66903	273.68	1.99418	90.12	1.28953	31.7831
6.67463	273.68	1.99585	90.1467	1.29052	31.8031
6.68017	273.68	1.9975	90.1733	1.29152	31.8232
6.68577	273.68	1.9992	90.2067	1.29252	31.8433
6.6913	273.68	2.00085	90.2333	1.29354	31.8594
6.6969	273.76	2.00253	90.2667	1.29453	31.8795
6.70247	273.76	2.0042	90.3	1.29553	31.8996
6.708	273.76	2.00587	90.3267	1.29655	31.9197
6.71353	273.76	2.00757	90.36	1.29754	31.9398
6.7191	273.76	2.00922	90.3933	1.29855	31.9598
6.72467	273.76	2.01088	90.42	1.29956	31.9799
6.73023	273.76	2.01253	90.4533	1.30055	32
6.73583	273.76	2.01422	90.48	1.30153	32.0201
6.74137	273.76	2.01588	90.5133	1.30252	32.0402
6.7469	273.76	2.01753	90.54	1.30355	32.0603
6.75247	273.76	2.01922	90.5733	1.30455	32.0804
6.758	273.76	2.02088	90.6	1.30554	32.1005
6.7636	273.76	2.02255	90.6267	1.30654	32.1205
6.76913	273.76	2.0242	90.66	1.30756	32.1406
6.7747	273.84	2.0259	90.6867	1.30855	32.1567
6.78027	273.84	2.02755	90.72	1.30956	32.1768
6.78587	273.84	2.02923	90.7467	1.31055	32.1969
6.79143	273.84	2.0309	90.78	1.31154	32.217
6.79697	273.84	2.03257	90.8067	1.31256	32.2371
6.8025	273.84	2.03425	90.84	1.31357	32.2571
6.80807	273.84	2.0359	90.8667	1.31455	32.2772
6.8136	273.84	2.03757	90.9	1.31555	32.2973
6.8192	273.84	2.03922	90.9333	1.31658	32.3134
6.8248	273.84	2.04088	90.96	1.31759	32.3335
6.83033	273.84	2.04257	90.9933	1.31858	32.3536
6.83587	273.84	2.04423	91.02	1.31956	32.3736
6.84143	273.84	2.04592	91.0533	1.32058	32.3937
6.84697	273.84	2.04757	91.08	1.32157	32.4138
6.85257	273.84	2.04925	91.1067	1.32257	32.4299
6.8581	273.84	2.0509	91.14	1.32357	32.45
6.8637	273.84	2.0526	91.1667	1.32456	32.4701
6.86923	273.84	2.05425	91.1933	1.32557	32.4902
6.8748	273.92	2.05592	91.2267	1.32655	32.5102
6.88037	273.92	2.0576	91.2533	1.32757	32.5303
6.88593	273.92	2.05925	91.28	1.32857	32.5504
6.89147	273.92	2.06092	91.3133	1.32957	32.5705
6.89703	273.92	2.06257	91.34	1.33058	32.5906
6.9026	273.92	2.06427	91.3667	1.33156	32.6107
6.90817	273.84	2.06592	91.4	1.33255	32.6308
6.91377	273.92	2.06758	91.4267	1.33358	32.6509
6.9193	273.92	2.06927	91.4533	1.33458	32.6709
6.9249	273.92	2.07093	91.4867	1.33557	32.691
6.93043	273.92	2.0726	91.5133	1.33659	32.7071
6.93597	273.92	2.07425	91.54	1.3376	32.7272
6.94153	273.92	2.07595	91.5667	1.33859	32.7473
6.94707	273.92	2.0776	91.5933	1.33958	32.7674
6.95263	273.92	2.07928	91.62	1.34058	32.7875
6.9582	273.92	2.08095	91.6533	1.34157	32.8075
6.9638	273.92	2.08262	91.68	1.34259	32.8276
6.96933	273.92	2.08427	91.7067	1.34358	32.8477
6.9749	273.92	2.08595	91.74	1.34458	32.8678
6.98043	273.92	2.08762	91.7667	1.34558	32.8879
6.986	273.92	2.08927	91.7933	1.34657	32.904
6.99153	273.92	2.09097	91.8267	1.34757	32.9241
6.99713	274	2.09262	91.8533	1.34859	32.9442
7.00267	274	2.09428	91.88	1.34958	32.9642
7.00827	274	2.09597	91.9067	1.35059	32.9843
7.01387	274	2.09763	91.9333	1.35161	33.0044
7.0194	274	2.0993	91.96	1.3526	33.0245
7.02493	274	2.10095	91.9867	1.35359	33.0446
7.0305	274	2.10265	92.0133	1.35459	33.0647
7.03603	274	2.1043	92.0333	1.3556	33.0848
7.04163	274	2.10598	92.06	1.35658	33.1048
7.04717	274	2.10763	92.0867	1.35761	33.1249
7.05277	274	2.1093	92.1133	1.35861	33.145
7.0583	274	2.11097	92.14	1.3596	33.1651
7.06387	274	2.11265	92.1667	1.36061	33.1892
7.0694	274	2.11432	92.1933	1.36162	33.2093
7.07497	274	2.11597	92.22	1.36262	33.2294
7.0805	274	2.11763	92.2467	1.36361	33.2495
7.0861	274	2.11928	92.2667	1.36461	33.2696
7.09163	274	2.12098	92.2933	1.3656	33.2897
7.09717	274	2.12267	92.32	1.36659	33.3098
7.10277	274	2.12432	92.3467	1.36761	33.3298
7.10837	274	2.12598	92.3733	1.36862	33.3499
7.1139	274.08	2.12763	92.4	1.36961	33.37
7.11947	274.08	2.12933	92.4267	1.3706	33.3901
7.125	274.08	2.13098	92.4533	1.3716	33.4102
7.1306	274.08	2.13265	92.48	1.37262	33.4303
7.13613	274.08	2.13432	92.5067	1.37361	33.4504
7.1417	274.08	2.13597	92.5333	1.37461	33.4704
7.14727	274.08	2.13767	92.56	1.37562	33.4905
7.15287	274.08	2.13932	92.5867	1.37661	33.5106
7.15843	274.08	2.14102	92.6133	1.3776	33.5307
7.16397	274.08	2.14267	92.64	1.37864	33.5508
7.1695	274.08	2.14433	92.6733	1.37962	33.5709
7.17507	274.08	2.14602	92.7	1.38061	33.591
7.1806	274.08	2.14768	92.72	1.38163	33.6111
7.1862	274.08	2.14937	92.7467	1.38263	33.6311
7.1918	274.08	2.15102	92.7733	1.38361	33.6512
7.19733	274.08	2.15268	92.8	1.38462	33.6713
7.20287	274.08	2.15433	92.8267	1.38562	33.6914
7.20843	274.08	2.15603	92.8533	1.38664	33.7115
7.21397	274.08	2.15768	92.88	1.38764	33.7316
7.2195	274.08	2.15935	92.9	1.38863	33.7517
7.2251	274.08	2.16102	92.9267	1.38963	33.7718
7.2307	274.08	2.1627	92.9533	1.39062	33.7918
7.23623	274.08	2.16437	92.98	1.39161	33.8119
7.2418	274.08	2.16605	93.0067	1.39263	33.828
7.24737	274.08	2.16772	93.0333	1.39364	33.8481
7.25293	274.08	2.16937	93.0533	1.39463	33.8682
7.25847	274.08	2.17103	93.08	1.39563	33.8923
7.26403	274.08	2.17268	93.1067	1.39665	33.9124
7.2696	274.16	2.17437	93.1333	1.39764	33.9325
7.27517	274.16	2.17603	93.1533	1.39864	33.9526
7.28073	274.16	2.17768	93.18	1.39965	33.9726
7.2863	274.16	2.17938	93.2067	1.40064	33.9927
7.2919	274.16	2.18103	93.2333	1.40163	34.0128
7.29743	274.16	2.1827	93.2533	1.40265	34.0329
7.30293	274.16	2.18438	93.28	1.40366	34.053
7.30853	274.16	2.18605	93.3067	1.40464	34.0731
7.31407	274.16	2.18772	93.3333	1.40564	34.0932
7.31963	274.16	2.18937	93.36	1.40666	34.1133
7.3252	274.16	2.19107	93.3867	1.40765	34.1334
7.33077	274.16	2.19272	93.4067	1.40865	34.1534
7.33633	274.16	2.19438	93.4333	1.40964	34.1735
7.3419	274.16	2.19603	93.46	1.41064	34.1896
7.34743	274.16	2.19773	93.48	1.41164	34.2137
7.353	274.16	2.19938	93.5067	1.41266	34.2338
7.35857	274.16	2.20107	93.5333	1.41366	34.2539
7.36413	274.16	2.20272	93.5533	1.41465	34.274
7.3697	274.16	2.20438	93.58	1.41564	34.294
7.37527	274.24	2.20608	93.6	1.41664	34.3141
7.38087	274.24	2.20773	93.6267	1.41767	34.3342
7.3864	274.24	2.2094	93.6533	1.41866	34.3543
7.39193	274.24	2.21105	93.6733	1.41966	34.3744
7.3975	274.24	2.21275	93.7	1.42068	34.3945
7.40303	274.24	2.21442	93.72	1.42167	34.4186
7.40857	274.24	2.2161	93.7467	1.42266	34.4387
7.41417	274.24	2.21775	93.7667	1.42367	34.4588
7.41973	274.24	2.21942	93.7933	1.42466	34.4789
7.4253	274.24	2.22108	93.8133	1.42565	34.499
7.4308	274.32	2.22273	93.84	1.42665	34.523
7.4364	274.32	2.22442	93.86	1.42767	34.5431
7.44197	274.32	2.22608	93.88	1.42866	34.5632
7.4475	274.32	2.22777	93.9067	1.42967	34.5833
7.4531	274.32	2.22943	93.9267	1.43067	34.6034
7.45863	274.32	2.23108	93.9533	1.43166	34.6275
7.46423	274.32	2.23275	93.9733	1.43265	34.6476
7.46983	274.32	2.23443	94	1.43367	34.6677
7.47537	274.32	2.2361	94.02	1.43467	34.6878
7.4809	274.32	2.23777	94.04	1.43567	34.7079
7.48647	274.32	2.23945	94.06	1.43666	34.7279
7.492	274.32	2.2411	94.0867	1.43768	34.748
7.4976	274.4	2.24277	94.1067	1.43868	34.7681
7.50313	274.4	2.24445	94.1267	1.43967	34.7922
7.50873	274.4	2.2461	94.1467	1.44068	34.8123
7.51427	274.4	2.24777	94.1667	1.4417	34.8324
7.51983	274.4	2.24943	94.1933	1.44269	34.8525
7.52537	274.4	2.25112	94.2133	1.44368	34.8766
7.5309	274.4	2.25278	94.2333	1.44468	34.8967
7.5365	274.4	2.25443	94.26	1.44567	34.9168
7.54207	274.4	2.2561	94.28	1.44669	34.9369
7.5476	274.4	2.25778	94.3	1.4477	34.9569
7.55313	274.4	2.25945	94.32	1.4487	34.977
7.55873	274.4	2.26113	94.3467	1.44968	34.9971
7.56433	274.4	2.2628	94.3667	1.45068	35.0212
7.56987	274.4	2.26445	94.3867	1.4517	35.0413
7.57543	274.4	2.26612	94.4067	1.45269	35.0614
7.58097	274.4	2.2678	94.4267	1.4537	35.0815
7.58657	274.4	2.26945	94.4467	1.4547	35.1056
7.5921	274.4	2.27112	94.4733	1.45569	35.1257
7.59767	274.4	2.27278	94.4933	1.45668	35.1458
7.60323	274.4	2.27447	94.5133	1.4577	35.1699
7.60883	274.4	2.27613	94.5333	1.4587	35.19
7.61437	274.4	2.27782	94.56	1.4597	35.2101
7.61993	274.4	2.27947	94.58	1.46069	35.2301
7.62547	274.4	2.28115	94.6	1.46172	35.2502
7.63103	274.4	2.28283	94.62	1.46271	35.2743
7.63657	274.4	2.28448	94.64	1.4637	35.2944
7.64217	274.4	2.28615	94.66	1.4647	35.3145
7.6477	274.4	2.2878	94.68	1.4657	35.3346
7.6533	274.4	2.28948	94.7	1.46669	35.3547
7.65883	274.48	2.29115	94.72	1.46771	35.3788
7.66443	274.48	2.29282	94.74	1.46871	35.3989
7.66997	274.4	2.29447	94.76	1.4697	35.419
7.67553	274.4	2.29615	94.78	1.47069	35.4391
7.68107	274.4	2.29782	94.8	1.47172	35.4592
7.6866	274.4	2.29947	94.82	1.47272	35.4792
7.6922	274.4	2.30117	94.84	1.4737	35.4993
7.69777	274.48	2.30282	94.86	1.47471	35.5234
7.70333	274.48	2.30452	94.88	1.47573	35.5435
7.7089	274.48	2.30618	94.9	1.47672	35.5636
7.71443	274.48	2.30785	94.92	1.47771	35.5837
7.72	274.48	2.3095	94.94	1.47872	35.6038
7.72557	274.48	2.31118	94.96	1.47971	35.6239
7.73113	274.48	2.31285	94.98	1.48071	35.648
7.73667	274.48	2.3145	95	1.48173	35.6681
7.74227	274.48	2.31617	95.02	1.48273	35.6882
7.74787	274.56	2.31782	95.04	1.48373	35.7082
7.75337	274.48	2.31952	95.06	1.48472	35.7283
7.75893	274.56	2.3212	95.08	1.48572	35.7484
7.7645	274.56	2.32285	95.0933	1.48671	35.7685
7.77003	274.56	2.32452	95.1133	1.4877	35.7886
7.77557	274.56	2.32618	95.1267	1.48872	35.8087
7.78117	274.56	2.32787	95.1467	1.48973	35.8288
7.78677	274.56	2.32953	95.16	1.49072	35.8488
7.7923	274.56	2.3312	95.18	1.49174	35.873
7.79787	274.56	2.33285	95.1933	1.49273	35.8931
7.8034	274.56	2.33453	95.2133	1.49371	35.9131
7.809	274.56	2.3362	95.2267	1.49472	35.9332
7.8145	274.56	2.33785	95.2467	1.49573	35.9533
7.8201	274.56	2.33953	95.26	1.49672	35.9734
7.82567	274.64	2.3412	95.28	1.4977	35.9935
7.83123	274.64	2.34287	95.2933	1.49872	36.0136
7.83677	274.64	2.34452	95.3067	1.49973	36.0377
7.84237	274.64	2.3462	95.3267	1.50074	36.0578
7.8479	274.64	2.34787	95.34	1.50174	36.0778
7.85347	274.64	2.34955	95.36	1.50275	36.0979
7.859	274.64	2.35122	95.3733	1.50375	36.118
7.8646	274.64	2.35288	95.3933	1.50474	36.1381
7.87013	274.64	2.35453	95.4133	1.50576	36.1582
7.8757	274.64	2.35622	95.4267	1.50675	36.1783
7.88127	274.64	2.35788	95.4467	1.50774	36.2024
7.88683	274.64	2.35955	95.46	1.50875	36.2225
7.89237	274.64	2.3612	95.48	1.50974	36.2426
7.8979	274.64	2.36288	95.4933	1.51074	36.2627
7.90347	274.64	2.36453	95.5133	1.51173	36.2828
7.90907	274.64	2.36623	95.5267	1.51275	36.3028
7.9146	274.64	2.36788	95.5467	1.51374	36.3229
7.9202	274.64	2.36957	95.56	1.51475	36.347
7.92577	274.72	2.37122	95.58	1.51577	36.3671
7.93133	274.72	2.3729	95.6	1.51677	36.3872
7.93687	274.72	2.37457	95.6133	1.51776	36.4073
7.94243	274.72	2.37623	95.6333	1.51875	36.4314
7.94797	274.72	2.37792	95.6467	1.51976	36.4515
7.95357	274.72	2.37957	95.6667	1.52075	36.4716
7.9591	274.72	2.38123	95.68	1.52177	36.4917
7.9647	274.72	2.38292	95.7	1.52277	36.5158
7.97023	274.72	2.38457	95.7133	1.52377	36.5359
7.97583	274.72	2.38623	95.7333	1.52476	36.556
7.98133	274.72	2.3879	95.7533	1.52575	36.58
7.98693	274.72	2.38958	95.7667	1.52677	36.6001
7.99247	274.72	2.39125	95.7867	1.52777	36.6202
7.99803	274.72	2.39292	95.8	1.52875	36.6443
8.00357	274.72	2.3946	95.82	1.52976	36.6644
8.0091	274.72	2.39627	95.8333	1.53078	36.6845
8.0147	274.72	2.39795	95.8533	1.53177	36.7086
8.02023	274.72	2.3996	95.8667	1.53276	36.7287
8.02583	274.72	2.40127	95.8867	1.53377	36.7488
8.0314	274.72	2.40292	95.9	1.53477	36.7729
8.03697	274.72	2.40458	95.92	1.53576	36.793
8.04253	274.72	2.40627	95.9333	1.53678	36.8131
8.04807	274.72	2.40793	95.9467	1.53777	36.8372
8.0536	274.72	2.40958	95.9667	1.53876	36.8573
8.0592	274.8	2.41125	95.98	1.53977	36.8814
8.06477	274.8	2.41293	95.9933	1.54077	36.9015
8.07033	274.8	2.4146	96.0133	1.54179	36.9256
8.0759	274.8	2.41628	96.0267	1.54278	36.9457
8.08143	274.8	2.41793	96.04	1.54379	36.9657
8.08697	274.8	2.41962	96.06	1.54478	36.9898
8.09257	274.8	2.42127	96.0733	1.5458	37.0099
8.09813	274.8	2.42295	96.0933	1.54679	37.03
8.10367	274.8	2.42462	96.1067	1.54779	37.0541
8.10927	274.8	2.42627	96.12	1.54878	37.0742
8.11487	274.8	2.42795	96.1333	1.54977	37.0983
8.1204	274.8	2.42962	96.1533	1.55077	37.1224
8.12593	274.8	2.43128	96.1667	1.55179	37.1425
8.1315	274.8	2.43293	96.18	1.55275	37.1626
8.13703	274.8	2.43463	96.1933	1.55377	37.1867
8.14257	274.88	2.43628	96.2133	1.55478	37.2068
8.14817	274.88	2.43795	96.2267	1.55577	37.2269
8.15377	274.8	2.43963	96.24	1.55678	37.251
8.1593	274.8	2.4413	96.2533	1.5578	37.2711
8.16487	274.8	2.44298	96.2667	1.55879	37.2912
8.1704	274.8	2.44465	96.2867	1.55979	37.3113
8.17593	274.8	2.44632	96.3	1.56078	37.3354
8.1815	274.8	2.44797	96.3133	1.5618	37.3554
8.1871	274.8	2.44965	96.3267	1.56279	37.3796
8.19263	274.8	2.4513	96.34	1.56379	37.3996
8.19823	274.8	2.45297	96.3533	1.5648	37.4197
8.20377	274.88	2.45463	96.3667	1.56579	37.4438
8.20937	274.88	2.45628	96.3867	1.56681	37.4639
8.2149	274.88	2.45798	96.4	1.56782	37.484
8.22047	274.88	2.45963	96.4133	1.56881	37.5081
8.226	274.88	2.46132	96.4267	1.5698	37.5282
8.23153	274.88	2.46298	96.44	1.57082	37.5483
8.23713	274.88	2.46465	96.4533	1.57182	37.5684
8.24267	274.88	2.46633	96.4667	1.57281	37.5925
8.24827	274.88	2.468	96.48	1.5738	37.6126
8.25383	274.88	2.46967	96.5	1.57481	37.6327
8.25937	274.88	2.47132	96.5067	1.57583	37.6568
8.26497	274.88	2.473	96.52	1.57679	37.6769
8.2705	274.88	2.47467	96.54	1.57781	37.6969
8.27607	274.88	2.47635	96.5533	1.57881	37.721
8.2816	274.88	2.478	96.5667	1.5798	37.7411
8.2872	274.96	2.47967	96.58	1.58081	37.7612
8.29277	274.96	2.48133	96.5933	1.58183	37.7813
8.29833	274.96	2.48298	96.6067	1.58282	37.8054
8.30387	274.96	2.48468	96.62	1.58381	37.8255
8.30943	274.88	2.48633	96.6333	1.58481	37.8496
8.315	274.88	2.48802	96.6467	1.58585	37.8697
8.32057	274.88	2.48968	96.66	1.58682	37.8898
8.3261	274.88	2.49135	96.6733	1.58783	37.9139
8.33163	274.88	2.49303	96.6867	1.58881	37.934
8.33723	274.88	2.49468	96.7	1.58982	37.9581
8.3428	274.88	2.49635	96.7067	1.59081	37.9782
8.34833	274.88	2.498	96.72	1.59183	37.9983
8.35387	274.88	2.49967	96.7333	1.59284	38.0224
8.35943	274.88	2.50135	96.7467	1.59382	38.0425
8.36497	274.88	2.50302	96.76	1.59482	38.0625
8.37057	274.88	2.5047	96.7733	1.59582	38.0866
8.37617	274.96	2.50635	96.7867	1.59681	38.1067
8.3817	274.96	2.50803	96.8	1.59783	38.1268
8.3873	274.96	2.50968	96.8133	1.59884	38.1509
8.39283	274.96	2.51138	96.8267	1.59982	38.171
8.39843	274.96	2.51303	96.84	1.60081	38.1911
8.40393	274.96	2.5147	96.8467	1.60183	38.2152
8.40953	274.96	2.51635	96.86	1.60284	38.2353
8.41507	274.96	2.51803	96.8733	1.60383	38.2554
8.42067	274.96	2.5197	96.8867	1.60484	38.2795
8.4262	275.04	2.52138	96.9	1.60586	38.2996
8.43177	275.04	2.52305	96.9067	1.60684	38.3237
8.43733	275.04	2.5247	96.92	1.60784	38.3438
8.4429	275.04	2.52637	96.9333	1.60884	38.3679
8.44843	275.04	2.52805	96.9467	1.60985	38.388
8.45397	275.04	2.52972	96.96	1.61084	38.4081
8.45953	275.04	2.53138	96.9733	1.61182	38.4322
8.46507	274.96	2.53307	96.9867	1.61284	38.4522
8.47067	274.96	2.53473	96.9933	1.61383	38.4763
8.47627	274.96	2.53638	97.0067	1.61484	38.4964
8.4818	274.96	2.53807	97.02	1.61583	38.5205
8.48733	275.04	2.53972	97.0333	1.61685	38.5406
8.49293	275.04	2.5414	97.04	1.61784	38.5647
8.4985	275.04	2.54308	97.0533	1.61884	38.5848
8.50403	275.04	2.54473	97.0667	1.61985	38.6049
8.50957	275.04	2.5464	97.0733	1.62084	38.629
8.51517	275.04	2.54807	97.0867	1.62183	38.6491
8.52073	275.04	2.54975	97.0933	1.62285	38.6692
8.5263	275.04	2.5514	97.1067	1.62386	38.6933
8.53187	275.04	2.55307	97.12	1.62484	38.7134
8.5374	275.04	2.55475	97.1267	1.62586	38.7335
8.54293	275.04	2.55642	97.14	1.62687	38.7536
8.54853	275.04	2.55808	97.1467	1.62786	38.7777
8.5541	275.04	2.55977	97.16	1.62886	38.7978
8.55963	275.04	2.56143	97.1733	1.62986	38.8178
8.56523	275.04	2.56308	97.18	1.63084	38.8379
8.5708	275.04	2.56477	97.1933	1.63184	38.858
8.5763	275.04	2.56642	97.2067	1.63286	38.8781
8.5819	275.04	2.5681	97.2133	1.63386	38.8982
8.58747	275.04	2.56975	97.2267	1.63485	38.9223
8.593	275.04	2.57143	97.2333	1.63586	38.9424
8.59853	275.04	2.57308	97.2467	1.63688	38.9625
8.60413	275.04	2.57475	97.2533	1.63786	38.9826
8.60967	275.04	2.57642	97.2667	1.63886	39.0027
8.61527	275.04	2.57807	97.2733	1.63986	39.0227
8.62083	275.04	2.57977	97.2867	1.64088	39.0468
8.62637	275.04	2.58145	97.2933	1.64187	39.0669
8.6319	275.04	2.58312	97.3067	1.64286	39.091
8.63747	275.04	2.58477	97.3133	1.64388	39.1111
8.64307	275.04	2.58643	97.32	1.64487	39.1312
8.6486	275.12	2.58812	97.3333	1.64586	39.1513
8.6542	275.12	2.58977	97.3467	1.64688	39.1754
8.65977	275.12	2.59143	97.3533	1.64789	39.1955
8.66533	275.12	2.5931	97.3667	1.64888	39.2196
8.67087	275.12	2.59478	97.3733	1.64988	39.2397
8.67643	275.12	2.59643	97.3867	1.65087	39.2638
8.68197	275.12	2.5981	97.3933	1.65186	39.2879
8.68757	275.12	2.5998	97.4067	1.65288	39.308
8.6931	275.12	2.60145	97.42	1.65388	39.3321
8.69863	275.12	2.60315	97.4267	1.65488	39.3522
8.70423	275.12	2.6048	97.44	1.65586	39.3763
8.7098	275.12	2.60647	97.4467	1.65688	39.3964
8.71533	275.2	2.60812	97.46	1.65789	39.4205
8.72093	275.2	2.60978	97.4667	1.65888	39.4406
8.72647	275.2	2.61147	97.48	1.65989	39.4647
8.732	275.2	2.61312	97.4867	1.66091	39.4848
8.73757	275.2	2.61478	97.4933	1.6619	39.5048
8.74317	275.2	2.61647	97.5067	1.66288	39.529
8.74873	275.2	2.61815	97.5133	1.66389	39.549
8.7543	275.2	2.6198	97.5267	1.6649	39.5691
8.75983	275.2	2.62148	97.54	1.66588	39.5932
8.7654	275.2	2.62315	97.5467	1.6669	39.6133
8.77093	275.2	2.62483	97.56	1.66791	39.6334
8.77653	275.2	2.6265	97.5667	1.6689	39.6575
8.78207	275.2	2.62815	97.5733	1.66989	39.6776
8.7876	275.12	2.62982	97.5867	1.67091	39.7017
8.7932	275.12	2.63147	97.5933	1.67192	39.7218
8.79877	275.12	2.63315	97.6067	1.67291	39.7459
8.8043	275.12	2.63482	97.6133	1.6739	39.766
8.80983	275.12	2.63648	97.62	1.6749	39.7901
8.8154	275.12	2.63817	97.6333	1.67589	39.8102
8.82093	275.12	2.63982	97.64	1.67691	39.8343
8.82653	275.12	2.64148	97.6533	1.67791	39.8544
8.83207	275.12	2.64317	97.66	1.6789	39.8785
8.83767	275.12	2.64483	97.6733	1.6799	39.8986
8.84327	275.12	2.6465	97.68	1.6809	39.9187
8.84883	275.2	2.64818	97.6933	1.68192	39.9428
8.8544	275.2	2.64983	97.7	1.68291	39.9629
8.8599	275.2	2.6515	97.7067	1.6839	39.9829
8.8655	275.2	2.65317	97.7133	1.68491	40.003
8.87103	275.2	2.65485	97.72	1.68593	40.0231
8.87657	275.2	2.65652	97.7333	1.68692	40.0472
8.88217	275.28	2.65817	97.74	1.68792	40.0713
8.88777	275.28	2.65985	97.7533	1.68893	40.0914
8.8933	275.28	2.6615	97.76	1.68991	40.1115
8.89887	275.28	2.66317	97.7733	1.6909	40.1356
8.9044	275.28	2.66487	97.78	1.69192	40.1557
8.90993	275.36	2.66652	97.7867	1.69292	40.1798
8.9155	275.36	2.66818	97.8	1.69391	40.1999
8.92103	275.36	2.66985	97.8067	1.69491	40.22
8.92663	275.36	2.67153	97.8133	1.69593	40.2441
8.93223	275.36	2.6732	97.8267	1.69692	40.2642
8.93777	275.36	2.67488	97.8333	1.69791	40.2843
8.9433	275.36	2.67653	97.84	1.69892	40.3084
8.9489	275.36	2.6782	97.8533	1.69991	40.3284
8.95447	275.36	2.67987	97.86	1.70091	40.3485
8.96	275.44	2.68152	97.8667	1.70193	40.3727
8.96553	275.44	2.6832	97.8733	1.70292	40.3927
8.97113	275.44	2.68487	97.8867	1.70392	40.4128
8.97667	275.44	2.68655	97.8933	1.70492	40.4369
8.98227	275.44	2.6882	97.9	1.70595	40.457
8.98783	275.44	2.68987	97.9067	1.70694	40.4811
8.99337	275.44	2.69153	97.92	1.70793	40.5012
8.9989	275.44	2.69322	97.9267	1.70893	40.5213
9.0045	275.44	2.6949	97.9333	1.70995	40.5454
9.01003	275.44	2.69655	97.94	1.71095	40.5695
9.0156	275.44	2.69823	97.9467	1.71195	40.5896
9.0212	275.44	2.69988	97.9533	1.71296	40.6097
9.02677	275.44	2.70155	97.96	1.71393	40.6338
9.03233	275.44	2.70323	97.9667	1.71493	40.6539
9.03787	275.44	2.70488	97.98	1.71595	40.678
9.04343	275.44	2.70655	97.9867	1.71694	40.6981
9.04897	275.52	2.70822	97.9933	1.71793	40.7222
9.0545	275.52	2.7099	98	1.71894	40.7423
9.0601	275.52	2.71157	98.0067	1.71995	40.7623
9.06563	275.52	2.71323	98.0133	1.72093	40.7865
9.07123	275.52	2.71488	98.02	1.72195	40.8066
9.0768	275.52	2.71657	98.0333	1.72296	40.8306
9.08233	275.52	2.71823	98.04	1.72395	40.8507
9.08787	275.52	2.71992	98.0467	1.72494	40.8708
9.09347	275.52	2.72158	98.0533	1.72596	40.8949
9.099	275.52	2.72323	98.06	1.72697	40.915
9.10457	275.52	2.7249	98.0667	1.72795	40.9351
9.11017	275.52	2.72658	98.0733	1.72896	40.9592
9.11573	275.52	2.72823	98.0867	1.72998	40.9793
9.1213	275.52	2.7299	98.0933	1.73097	41.0034
9.12683	275.52	2.73157	98.1	1.73196	41.0235
9.13237	275.52	2.73325	98.1067	1.73297	41.0436
9.13793	275.52	2.73492	98.1133	1.73395	41.0677
9.14347	275.52	2.7366	98.12	1.73495	41.0878
9.14907	275.52	2.73825	98.1267	1.73595	41.1079
9.1546	275.52	2.73993	98.1333	1.73697	41.132
9.1602	275.52	2.74162	98.14	1.73796	41.1521
9.16577	275.52	2.74327	98.1467	1.73895	41.1762
9.1713	275.52	2.74493	98.1533	1.73999	41.1962
9.1769	275.52	2.74658	98.16	1.74097	41.2204
9.18243	275.52	2.74828	98.1667	1.74197	41.2404
9.18797	275.52	2.74993	98.1733	1.74297	41.2645
9.19357	275.52	2.7516	98.18	1.74396	41.2846
9.19913	275.52	2.75325	98.1867	1.74495	41.3047
9.20467	275.52	2.75493	98.2	1.74595	41.3288
9.21027	275.6	2.7566	98.2067	1.74697	41.3489
9.2158	275.6	2.75827	98.2133	1.74797	41.373
9.22133	275.6	2.75995	98.2133	1.74897	41.3931
9.2269	275.6	2.76162	98.22	1.74999	41.4172
9.2325	275.6	2.7633	98.2267	1.751	41.4413
9.23803	275.6	2.76497	98.2333	1.75197	41.4614
9.24357	275.6	2.76663	98.24	1.75297	41.4855
9.24913	275.6	2.76828	98.2467	1.75398	41.5056
9.2547	275.6	2.76997	98.2533	1.75497	41.5297
9.26027	275.6	2.77163	98.26	1.75596	41.5498
9.2658	275.52	2.77328	98.2667	1.75698	41.5739
9.27137	275.52	2.77495	98.2733	1.75799	41.594
9.27693	275.52	2.7766	98.28	1.75898	41.6181
9.2825	275.6	2.7783	98.2867	1.75997	41.6382
9.28803	275.6	2.77995	98.2867	1.76097	41.6623
9.29363	275.6	2.78163	98.2933	1.76196	41.6824
9.29923	275.6	2.7833	98.3	1.76298	41.7065
9.30477	275.6	2.78497	98.3067	1.76399	41.7266
9.3103	275.6	2.78665	98.3133	1.76501	41.7507
9.3159	275.6	2.78832	98.32	1.766	41.7748
9.32147	275.6	2.78998	98.3267	1.76699	41.7949
9.327	275.6	2.79163	98.3333	1.76799	41.815
9.33253	275.6	2.79332	98.34	1.76898	41.8391
9.33813	275.6	2.79498	98.3467	1.76999	41.8591
9.34367	275.6	2.79663	98.3467	1.77101	41.8833
9.34927	275.6	2.79833	98.3533	1.772	41.9074
9.35483	275.6	2.79998	98.36	1.773	41.9275
9.36037	275.6	2.80165	98.3667	1.774	41.9516
9.3659	275.6	2.8033	98.3667	1.775	41.9716
9.37147	275.6	2.80498	98.3733	1.77599	41.9917
9.37703	275.6	2.80665	98.38	1.77701	42.0118
9.3826	275.6	2.80832	98.38	1.77801	42.0359
9.38813	275.6	2.81	98.3867	1.779	42.056
9.39373	275.6	2.81167	98.3933	1.77999	42.0761
9.39927	275.6	2.81332	98.4	1.78101	42.1002
9.40483	275.68	2.815	98.4067	1.78201	42.1203
9.4104	275.68	2.81667	98.4133	1.78301	42.1444
9.41597	275.68	2.81832	98.42	1.784	42.1645
9.42157	275.68	2.81998	98.4267	1.785	42.1886
9.4271	275.68	2.82167	98.4267	1.78599	42.2087
9.43263	275.68	2.82333	98.4333	1.78701	42.2328
9.43823	275.68	2.82502	98.44	1.78802	42.2529
9.4438	275.68	2.82667	98.4467	1.78901	42.277
9.44933	275.68	2.82835	98.4533	1.79001	42.2971
9.45487	275.68	2.83	98.46	1.79103	42.3171
9.46047	275.68	2.83168	98.4667	1.79204	42.3413
9.466	275.76	2.83335	98.4733	1.79302	42.3614
9.47157	275.76	2.83502	98.48	1.79401	42.3854
9.47717	275.76	2.8367	98.4867	1.79503	42.4055
9.48273	275.76	2.83835	98.4933	1.79602	42.4256
9.4883	275.76	2.84002	98.4933	1.79702	42.4497
9.49383	275.76	2.84167	98.5	1.79802	42.4698
9.49937	275.76	2.84337	98.5067	1.79902	42.4939
9.50493	275.76	2.84502	98.5133	1.80002	42.518
9.51047	275.76	2.84668	98.52	1.80101	42.5381
9.51603	275.76	2.84837	98.5267	1.80203	42.5622
9.5216	275.76	2.85003	98.5267	1.80302	42.5863
9.5272	275.76	2.8517	98.5333	1.80402	42.6064
9.53273	275.68	2.85338	98.54	1.80504	42.6305
9.53833	275.68	2.85505	98.5467	1.80603	42.6506
9.5439	275.68	2.85673	98.5533	1.80702	42.6747
9.54943	275.68	2.8584	98.56	1.80802	42.6948
9.55497	275.68	2.86005	98.56	1.80903	42.7189
9.56053	275.68	2.8617	98.5667	1.81002	42.743
9.56613	275.68	2.86337	98.5733	1.81104	42.7631
9.57167	275.68	2.86505	98.58	1.81204	42.7872
9.57727	275.76	2.86672	98.5867	1.81304	42.8113
9.5828	275.76	2.86837	98.5933	1.81404	42.8314
9.58833	275.76	2.87007	98.5933	1.81503	42.8555
9.5939	275.76	2.87172	98.6	1.81605	42.8756
9.59943	275.76	2.87338	98.6067	1.81704	42.8997
9.60503	275.76	2.87507	98.6067	1.81803	42.9198
9.61057	275.76	2.87673	98.6133	1.81904	42.9399
9.61617	275.76	2.8784	98.62	1.82006	42.964
9.6217	275.76	2.88005	98.62	1.82104	42.9841
9.62727	275.76	2.88173	98.6267	1.82205	43.0082
9.6328	275.76	2.8834	98.6333	1.82304	43.0283
9.6384	275.76	2.88507	98.64	1.82403	43.0524
9.64393	275.76	2.88673	98.6467	1.82504	43.0725
9.6495	275.84	2.8884	98.6467	1.82606	43.0966
9.65507	275.84	2.89007	98.6533	1.82705	43.1166
9.66063	275.76	2.89172	98.66	1.82805	43.1408
9.66623	275.76	2.89342	98.6667	1.82906	43.1609
9.67177	275.76	2.89507	98.6733	1.83004	43.185
9.67737	275.76	2.89673	98.68	1.83104	43.205
9.6829	275.76	2.89842	98.68	1.83206	43.2291
9.68843	275.76	2.90008	98.6867	1.83306	43.2492
9.694	275.84	2.90177	98.6867	1.83408	43.2733
9.69953	275.84	2.90343	98.6933	1.83507	43.2934
9.7051	275.84	2.9051	98.7	1.83606	43.3175
9.71067	275.76	2.90675	98.7067	1.83706	43.3376
9.71623	275.76	2.90843	98.7133	1.83806	43.3617
9.72183	275.76	2.91008	98.72	1.83905	43.3818
9.72737	275.76	2.91175	98.72	1.84005	43.4059
9.7329	275.76	2.91342	98.7267	1.84104	43.426
9.73847	275.76	2.9151	98.7333	1.84206	43.4501
9.744	275.76	2.91677	98.7333	1.84307	43.4702
9.7496	275.76	2.91842	98.74	1.84406	43.4943
9.75513	275.76	2.92012	98.7467	1.84504	43.5144
9.76073	275.76	2.92177	98.7467	1.84605	43.5385
9.76633	275.76	2.92347	98.7533	1.84707	43.5586
9.77187	275.76	2.92512	98.7533	1.84806	43.5827
9.7774	275.76	2.92678	98.76	1.84907	43.6028
9.78297	275.76	2.92843	98.7667	1.85009	43.6229
9.78857	275.68	2.9301	98.7667	1.85108	43.647
9.7941	275.68	2.93178	98.7733	1.85207	43.6671
9.79963	275.68	2.93345	98.78	1.85307	43.6912
9.80523	275.68	2.93513	98.78	1.85408	43.7153
9.81077	275.68	2.93678	98.7867	1.85507	43.7354
9.81633	275.68	2.93845	98.7933	1.85609	43.7595
9.82187	275.68	2.94012	98.7933	1.85708	43.7796
9.82747	275.68	2.9418	98.8	1.85808	43.8037
9.833	275.68	2.94347	98.8	1.85907	43.8278
9.83857	275.68	2.94512	98.8067	1.86008	43.8519
9.8441	275.68	2.94682	98.8067	1.8611	43.872
9.8497	275.68	2.94847	98.8133	1.86209	43.8961
9.85523	275.68	2.95013	98.8133	1.86307	43.9202
9.8608	275.68	2.95178	98.82	1.86408	43.9403
9.86637	275.68	2.95347	98.8267	1.86507	43.9644
9.87193	275.76	2.95513	98.8267	1.86609	43.9845
9.87747	275.76	2.95678	98.8267	1.8671	44.0086
9.88307	275.76	2.95845	98.8333	1.86809	44.0286
9.8886	275.76	2.96013	98.8333	1.86907	44.0528
9.8942	275.84	2.9618	98.84	1.87008	44.0728
9.89973	275.84	2.96348	98.8467	1.8711	44.0969
9.90533	275.84	2.96515	98.8467	1.87209	44.117
9.9109	275.84	2.9668	98.8533	1.8731	44.1411
9.9164	275.84	2.9685	98.8533	1.87411	44.1612
9.92197	275.84	2.97017	98.86	1.87511	44.1853
9.92753	275.84	2.97182	98.86	1.87609	44.2054
9.9331	275.84	2.97348	98.8667	1.8771	44.2295
9.93867	275.84	2.97513	98.8667	1.87811	44.2536
9.94427	275.84	2.97683	98.8733	1.8791	44.2737
9.9498	275.84	2.97848	98.8733	1.88009	44.2978
9.95533	275.84	2.98017	98.8733	1.88111	44.3179
9.9609	275.84	2.98183	98.88	1.88209	44.338
9.96643	275.84	2.98348	98.88	1.8831	44.3621
9.97203	275.84	2.98515	98.8867	1.8841	44.3822
9.97757	275.84	2.98683	98.8867	1.8851	44.4063
9.98313	275.84	2.9885	98.8933	1.88609	44.4264
9.9887	275.92	2.99017	98.8933	1.88711	44.4505
9.9943	275.92	2.99185	98.9	1.88811	44.4706
9.99987	275.92	2.99352	98.9	1.8891	44.4947
10.0054	275.92	2.9952	98.9067	1.89009	44.5148
10.0109	275.92	2.99687	98.9133	1.89111	44.5349
10.0165	275.92	2.99852	98.9133	1.89212	44.559
10.022	276	3.00018	98.92	1.89311	44.5791
10.0276	276	3.00183	98.92	1.89411	44.6032
10.0332	276	3.00352	98.9267	1.89513	44.6273
10.0388	276	3.00518	98.9267	1.89612	44.6514
10.0443	276	3.00685	98.9267	1.89713	44.6715
10.0499	275.92	3.00853	98.9333	1.89811	44.6956
10.0554	275.92	3.01018	98.9333	1.89911	44.7197
10.061	276	3.01185	98.9333	1.90011	44.7398
10.0665	276	3.01353	98.94	1.90113	44.7598
10.0721	275.92	3.0152	98.94	1.90212	44.7839
10.0777	276	3.01687	98.9467	1.90311	44.804
10.0832	276	3.01855	98.9467	1.90412	44.8281
10.0888	276	3.02022	98.9533	1.90514	44.8482
10.0944	276	3.02187	98.9533	1.90613	44.8683
10.0999	276	3.02355	98.96	1.90711	44.8924
10.1055	276	3.0252	98.96	1.90812	44.9125
10.111	276	3.02688	98.9667	1.90913	44.9366
10.1166	276	3.02853	98.9667	1.91011	44.9607
10.1222	276	3.03022	98.9733	1.91113	44.9808
10.1277	276	3.03188	98.9733	1.91214	45.0049
10.1333	276	3.03353	98.98	1.91313	45.025
10.1389	276	3.0352	98.98	1.91412	45.0491
10.1444	276	3.03688	98.98	1.91515	45.0732
10.15	276	3.03855	98.9867	1.91615	45.0973
10.1555	276	3.04023	98.9867	1.91714	45.1214
10.1611	276	3.0419	98.9867	1.91814	45.1415
10.1666	276	3.04355	98.9933	1.91916	45.1656
10.1722	276	3.04522	98.9933	1.92012	45.1897
10.1778	276	3.0469	99	1.92114	45.2098
10.1833	276	3.04855	99	1.92215	45.2339
10.1889	276	3.05022	99.0067	1.92313	45.258
10.1944	276	3.05188	99.0067	1.92414	45.2821
10.2	276	3.05357	99.0133	1.92513	45.3022
10.2055	276	3.05522	99.0133	1.92615	45.3263
10.2111	276	3.05692	99.02	1.92714	45.3504
10.2167	276.08	3.05857	99.02	1.92815	45.3745
10.2223	276.08	3.06023	99.0267	1.92916	45.3946
10.2278	276.08	3.0619	99.0267	1.93016	45.4187
10.2334	276.08	3.06358	99.0333	1.93115	45.4428
10.2389	276.08	3.06525	99.0333	1.93215	45.4669
10.2445	276.08	3.0669	99.04	1.93316	45.491
10.2501	276.08	3.06857	99.04	1.93415	45.5151
10.2557	276.08	3.07025	99.0467	1.93516	45.5393
10.2612	276.08	3.07192	99.0467	1.93617	45.5634
10.2668	276.08	3.07357	99.0533	1.93716	45.5875
10.2723	276.08	3.07525	99.0533	1.93815	45.6116
10.2779	276.08	3.07693	99.06	1.93916	45.6357
10.2834	276.08	3.07858	99.06	1.94015	45.6598
10.289	276.08	3.08027	99.0667	1.94114	45.6839
10.2945	276.08	3.08193	99.0667	1.94216	45.708
10.3001	276.08	3.0836	99.0733	1.94316	45.7321
10.3057	276.08	3.08528	99.0733	1.94415	45.7562
10.3112	276.08	3.08695	99.08	1.94514	45.7763
10.3168	276.08	3.0886	99.0867	1.94618	45.8004
10.3223	276.16	3.09025	99.0867	1.94716	45.8245
10.3279	276.16	3.09193	99.0933	1.94815	45.8486
10.3334	276.16	3.0936	99.0933	1.94916	45.8727
10.339	276.16	3.09527	99.0933	1.95018	45.8968
10.3446	276.16	3.09695	99.1	1.95114	45.9209
10.3501	276.16	3.09862	99.1	1.95216	45.945
10.3557	276.16	3.10027	99.1067	1.95316	45.9691
10.3613	276.16	3.10195	99.1067	1.95417	45.9932
10.3668	276.16	3.10362	99.1133	1.95516	46.0174
10.3724	276.16	3.10528	99.1133	1.95618	46.0414
10.3779	276.16	3.10697	99.12	1.95719	46.0656
10.3835	276.16	3.10862	99.1267	1.95818	46.0897
10.3891	276.16	3.11028	99.1267	1.95916	46.1138
10.3946	276.16	3.11195	99.1333	1.96018	46.1379
10.4002	276.16	3.1136	99.1333	1.96117	46.162
10.4058	276.16	3.1153	99.14	1.96217	46.1861
10.4113	276.16	3.11695	99.14	1.96317	46.2102
10.4169	276.16	3.11863	99.1467	1.96418	46.2343
10.4224	276.16	3.12028	99.1467	1.96516	46.2584
10.4279	276.16	3.12197	99.1533	1.96616	46.2825
10.4335	276.16	3.12362	99.1533	1.96718	46.3066
10.4391	276.16	3.1253	99.1533	1.96817	46.3307
10.4447	276.24	3.12697	99.1533	1.96917	46.3548
10.4502	276.24	3.12863	99.16	1.97018	46.3789
10.4558	276.24	3.13032	99.16	1.9712	46.403
10.4614	276.24	3.13198	99.16	1.97218	46.4271
10.4669	276.24	3.13367	99.1667	1.97317	46.4472
10.4725	276.24	3.13532	99.1667	1.97418	46.4713
10.478	276.24	3.13698	99.1667	1.97517	46.4954
10.4836	276.24	3.13865	99.1733	1.97619	46.5195
10.4892	276.24	3.1403	99.1733	1.9772	46.5436
10.4947	276.24	3.142	99.18	1.9782	46.5677
10.5003	276.32	3.14365	99.18	1.97919	46.5919
10.5058	276.32	3.14532	99.18	1.98021	46.616
10.5114	276.32	3.14697	99.18	1.9812	46.6401
10.517	276.32	3.14867	99.18	1.98219	46.6642
10.5225	276.32	3.15032	99.1867	1.9832	46.6843
10.5281	276.32	3.152	99.1867	1.98422	46.7084
10.5336	276.32	3.15367	99.1867	1.9852	46.7325
10.5392	276.32	3.15533	99.1933	1.98619	46.7566
10.5448	276.32	3.15702	99.1933	1.9872	46.7807
10.5503	276.32	3.15867	99.1933	1.9882	46.8048
10.5559	276.32	3.16033	99.1933	1.9892	46.8289
10.5614	276.32	3.16202	99.2	1.99018	46.853
10.567	276.32	3.16368	99.2	1.9912	46.8771
10.5726	276.32	3.16533	99.2067	1.9922	46.9012
10.5781	276.32	3.167	99.2067	1.9932	46.9253
10.5837	276.32	3.16868	99.2133	1.99421	46.9494
10.5893	276.32	3.17035	99.2133	1.9952	46.9735
10.5948	276.32	3.17202	99.22	1.99622	46.9976
10.6004	276.32	3.17367	99.22	1.99722	47.0217
10.6059	276.32	3.17537	99.2267	1.99824	47.0459
10.6115	276.32	3.17702	99.2267	1.99923	47.0699
10.617	276.32	3.1787	99.2267	2.00022	47.0941
10.6226	276.32	3.18037	99.2333	2.00122	47.1182
10.6282	276.32	3.18202	99.2333	2.00222	47.1423
10.6337	276.32	3.18368	99.24	2.0032	47.1624
10.6393	276.32	3.18533	99.24	2.00421	47.1865
10.6448	276.32	3.18703	99.2467	2.00523	47.2106
10.6504	276.32	3.18868	99.2467	2.00622	47.2347
10.6559	276.32	3.19035	99.2467	2.00721	47.2588
10.6615	276.32	3.19203	99.2533	2.00821	47.2829
10.6671	276.32	3.1937	99.2533	2.0092	47.311
10.6727	276.32	3.19538	99.2533	2.01021	47.3351
10.6782	276.32	3.19703	99.26	2.01123	47.3552
10.6838	276.32	3.19872	99.26	2.01222	47.3833
10.6893	276.32	3.20037	99.26	2.01321	47.4074
10.6949	276.32	3.20205	99.2667	2.01422	47.4315
10.7004	276.32	3.20372	99.2667	2.01524	47.4556
10.706	276.32	3.20537	99.2667	2.01624	47.4797
10.7116	276.32	3.20703	99.2733	2.01723	47.5038
10.7172	276.32	3.20872	99.2733	2.01824	47.5279
10.7228	276.32	3.21038	99.2733	2.01925	47.5561
10.7283	276.32	3.21203	99.28	2.02022	47.5802
10.7338	276.32	3.21373	99.28	2.02123	47.6043
10.7393	276.32	3.21538	99.28	2.02224	47.6284
10.7449	276.32	3.21705	99.28	2.02323	47.6525
10.7505	276.32	3.21873	99.28	2.02424	47.6806
10.756	276.32	3.2204	99.2867	2.02522	47.7047
10.7616	276.32	3.22208	99.2867	2.02624	47.7288
10.7672	276.32	3.22375	99.2867	2.02724	47.7529
10.7728	276.32	3.22542	99.2867	2.02824	47.7771
10.7783	276.32	3.22707	99.2933	2.02923	47.8011
10.7839	276.32	3.22875	99.2933	2.03022	47.8252
10.7894	276.32	3.23042	99.2933	2.03124	47.8494
10.795	276.32	3.23207	99.2933	2.03225	47.8735
10.8005	276.32	3.23373	99.2933	2.03324	47.8976
10.8061	276.4	3.23542	99.3	2.03424	47.9217
10.8117	276.4	3.23708	99.3	2.03523	47.9458
10.8172	276.4	3.23873	99.3067	2.03625	47.9699
10.8228	276.4	3.24042	99.3067	2.03724	47.994
10.8284	276.4	3.24208	99.3067	2.03824	48.0181
10.8339	276.4	3.24375	99.3133	2.03925	48.0462
10.8395	276.4	3.24543	99.3133	2.04027	48.0703
10.845	276.4	3.2471	99.3133	2.04126	48.0944
10.8506	276.32	3.24877	99.32	2.04225	48.1225
10.8562	276.32	3.25042	99.32	2.04325	48.1467
10.8617	276.32	3.2521	99.32	2.04425	48.1708
10.8673	276.32	3.25377	99.32	2.04527	48.1949
10.8729	276.4	3.25545	99.32	2.04626	48.219
10.8784	276.4	3.2571	99.3267	2.04726	48.2431
10.8839	276.4	3.25877	99.3267	2.04825	48.2672
10.8895	276.4	3.26043	99.3267	2.04925	48.2913
10.8951	276.4	3.26208	99.3267	2.05024	48.3154
10.9006	276.4	3.26377	99.3267	2.05124	48.3395
10.9062	276.4	3.26543	99.3333	2.05226	48.3636
10.9118	276.4	3.2671	99.3333	2.05326	48.3877
10.9173	276.4	3.26878	99.34	2.05425	48.4118
10.9229	276.4	3.27045	99.34	2.05527	48.4359
10.9284	276.4	3.2721	99.34	2.05627	48.46
10.934	276.4	3.27378	99.3467	2.05727	48.4841
10.9396	276.4	3.27545	99.3467	2.05825	48.5082
10.9451	276.4	3.2771	99.3467	2.05926	48.5324
10.9507	276.4	3.27877	99.3467	2.06028	48.5524
10.9563	276.4	3.28045	99.3533	2.06127	48.5765
10.9618	276.4	3.28212	99.3533	2.06227	48.6047
10.9674	276.4	3.28378	99.3533	2.06328	48.6247
10.9729	276.4	3.28545	99.36	2.06427	48.6489
10.9785	276.4	3.28713	99.36	2.06526	48.673
10.984	276.4	3.28878	99.36	2.06628	48.7011
10.9896	276.4	3.29047	99.36	2.06729	48.7252
10.9952	276.4	3.29213	99.3667	2.06827	48.7493
11.0007	276.48	3.2938	99.3667	2.06927	48.7734
11.0063	276.48	3.29545	99.3667	2.07029	48.7975
11.0118	276.48	3.29713	99.3733	2.07128	48.8176
11.0174	276.48	3.2988	99.3733	2.07228	48.8417
11.0229	276.48	3.30048	99.3733	2.07329	48.8658
11.0285	276.48	3.30215	99.3733	2.07428	48.8899
11.0341	276.48	3.3038	99.38	2.07526	48.914
11.0397	276.48	3.3055	99.38	2.07628	48.9381
11.0452	276.48	3.30715	99.38	2.07729	48.9622
11.0508	276.48	3.30882	99.38	2.07828	48.9863
11.0563	276.48	3.31048	99.3867	2.07929	49.0104
11.0619	276.48	3.31217	99.3867	2.08031	49.0346
11.0674	276.4	3.31383	99.3867	2.08129	49.0587
11.073	276.4	3.31548	99.3933	2.08229	49.0828
11.0786	276.4	3.31717	99.3933	2.08329	49.1069
11.0841	276.4	3.31882	99.4	2.08431	49.131
11.0897	276.4	3.32048	99.4	2.0853	49.151
11.0953	276.4	3.32215	99.4	2.08629	49.1792
11.1008	276.4	3.32383	99.4067	2.0873	49.1993
11.1063	276.4	3.3255	99.4067	2.08828	49.2234
11.1119	276.4	3.32715	99.4067	2.08929	49.2475
11.1175	276.48	3.32885	99.4067	2.09031	49.2716
11.123	276.48	3.3305	99.4067	2.09131	49.2957
11.1286	276.48	3.33217	99.4067	2.09229	49.3198
11.1342	276.48	3.33385	99.4133	2.09329	49.3399
11.1398	276.48	3.33552	99.4133	2.0943	49.364
[truncated: 19,150 more rows]
