# Supplementary material for: Investigation of interface characteristics and mechanical performances of Cu/Al plate fabricated by underwater explosive welding method
Source: PLoS One. 2025 Apr 3;20(4):e0320970. doi: 10.1371/journal.pone.0320970 (PMC11967959; doi:10.1371/journal.pone.0320970)
Supplement: S1 Data — (ZIP) [file pone.0320970.s001.zip › S2 Table. Original datasets for providing stress-displacement curves of Cu-Al plate (Fig 15).xlsx]

## Sheet: Sheet1
S1/X	S1/Y	S2/X	S2/Y	S3/X	S3/Y
0.0318	0.02178	0.1932	0.00272	0.156	0.273
0.03213	0.02211	0.2016	0.00292	0.1872	0.2886
0.03248	0.02245	0.21	0.00312	0.2184	0.3042
0.03279	0.02278	0.2268	0.00331	0.2574	0.3198
0.03312	0.02313	0.2352	0.00353	0.2886	0.3432
0.03347	0.02346	0.2436	0.00374	0.3354	0.3588
0.0338	0.02379	0.252	0.00397	0.3822	0.3822
0.03414	0.02412	0.2688	0.00419	0.429	0.4056
0.03447	0.02445	0.2856	0.00444	0.4758	0.4212
0.0348	0.02479	0.294	0.00469	0.5226	0.4446
0.03513	0.02512	0.3108	0.00495	0.5772	0.468
0.03546	0.02547	0.336	0.00521	0.6318	0.4914
0.03581	0.0258	0.3528	0.00547	1.0608	0.5148
0.03615	0.02613	0.3696	0.00575	1.0764	0.5304
0.03648	0.02646	0.3948	0.00602	1.092	0.546
0.03682	0.02679	0.42	0.00631	1.1154	0.5616
0.03715	0.02713	0.4368	0.0066	1.1466	0.5772
0.03748	0.02746	0.462	0.0069	1.1778	0.585
0.03781	0.0278	0.4872	0.00722	1.2168	0.5928
0.03814	0.02813	0.5124	0.00754	1.2636	0.6006
0.03849	0.02846	0.546	0.00785	1.3104	0.6084
0.03882	0.02879	0.5796	0.00817	1.365	0.6084
0.03915	0.02912	0.6132	0.00848	1.4196	0.6162
0.03948	0.02947	0.6468	0.0088	1.8408	0.6162
0.03981	0.0298	0.6804	0.00913	1.8564	0.624
0.04014	0.03014	0.7224	0.00947	1.8798	0.624
0.04048	0.03047	0.7644	0.0098	1.9032	0.624
0.04081	0.0308	0.8064	0.01013	1.9344	0.624
0.04116	0.03113	0.8484	0.01046	1.9656	0.624
0.04149	0.03146	0.8988	0.01078	2.0124	0.6318
0.04182	0.0318	0.9408	0.01111	2.0514	0.6318
0.04215	0.03213	0.9912	0.01145	2.0982	0.6318
0.04248	0.03248	1.0416	0.01178	2.145	0.6318
0.04281	0.03281	1.092	0.01211	2.1996	0.6318
0.04315	0.03314	1.1508	0.01246	2.2464	0.6318
0.04348	0.03347	1.2012	0.01279	2.301	0.6318
0.04382	0.0338	1.26	0.0131	2.3556	0.6318
0.04414	0.03414	1.3188	0.01343	2.4102	0.6318
0.04447	0.03447	1.3776	0.01378	2.457	0.6318
0.0448	0.03482	1.8648	0.01411	2.5116	0.6318
0.04514	0.03513	1.8648	0.01445	2.5662	0.6318
0.04547	0.03546	1.8816	0.01478	2.613	0.6318
0.04582	0.03581	1.8984	0.01511	2.6676	0.6318
0.04615	0.03614	1.9236	0.01544	2.7222	0.6318
0.04648	0.03648	1.9488	0.01577	2.769	0.6396
0.04681	0.03681	1.9908	0.01612	2.8158	0.6474
0.04714	0.03715	2.0244	0.01645	2.8626	0.6552
0.04748	0.03748	2.0664	0.01679	2.9094	0.6708
0.04782	0.0378	2.1168	0.01712	2.9562	0.6942
0.04815	0.03813	2.1672	0.01745	3.003	0.7176
0.0485	0.03847	2.2092	0.01778	3.0498	0.7488
0.04881	0.0388	2.268	0.01811	3.0888	0.78
0.04914	0.03915	2.3184	0.01844	3.1356	0.8112
0.04949	0.03948	2.3772	0.01878	3.1746	0.8502
0.04982	0.03981	2.436	0.01911	3.2136	0.897
0.05016	0.04014	2.4948	0.01946	3.2604	0.9438
0.05049	0.04047	2.9988	0.01979	3.2994	0.9906
0.05082	0.04081	2.9988	0.0201	3.3384	1.0374
0.05115	0.04114	3.0156	0.02045	3.3774	1.092
0.05148	0.04149	3.0408	0.02078	3.4086	1.1388
0.05183	0.04182	3.066	0.02112	3.4476	1.1934
0.05216	0.04215	3.0996	0.02146	3.4788	1.248
0.0525	0.04248	3.1416	0.02179	3.5178	1.3026
0.05283	0.04281	3.1836	0.02212	3.549	1.3572
0.05316	0.04315	3.234	0.02245	3.5802	1.4118
0.05349	0.04349	3.276	0.02278	3.6192	1.4664
0.05382	0.04382	3.3348	0.02311	3.6504	1.9266
0.05415	0.04415	3.3852	0.02346	3.6816	1.9344
0.05449	0.04448	3.444	0.02379	3.7128	1.9422
0.05482	0.04481	3.5028	0.02413	3.744	1.9656
0.05517	0.04514	3.5532	0.02445	3.7752	1.989
0.0555	0.04549	4.0572	0.02478	3.7986	2.0124
0.05583	0.04582	4.0572	0.02512	3.8298	2.0436
0.05616	0.04615	4.074	0.02545	3.861	2.0826
0.05649	0.04649	4.0908	0.0258	3.8922	2.1138
0.05683	0.04681	4.116	0.02613	3.9234	2.1528
0.05716	0.04714	4.1496	0.02646	3.9468	2.1996
0.0575	0.04748	4.1832	0.02679	3.978	2.2386
0.05783	0.04782	4.2168	0.02712	4.0092	2.2854
0.05815	0.04815	4.2588	0.02745	4.0326	2.3322
0.05849	0.0485	4.3008	0.02779	4.0638	2.379
0.05882	0.04883	4.3428	0.02813	4.0872	2.4258
0.05917	0.04914	4.3932	0.02846	4.1184	2.4804
0.0595	0.04947	4.4436	0.02879	4.1418	2.5272
0.05984	0.04982	4.494	0.02912	4.173	2.574
0.06017	0.05015	4.5444	0.02945	4.1964	2.6208
0.06049	0.05049	4.5948	0.02978	4.2198	2.6754
0.06082	0.05082	4.6452	0.03013	4.251	2.7222
0.06116	0.05115	4.704	0.03047	4.2744	2.769
0.06151	0.05148	4.7544	0.0308	4.3056	2.8158
0.06184	0.05181	4.8048	0.03113	4.329	2.8626
0.06217	0.05214	4.8552	0.03146	4.3524	2.9094
0.0625	0.05249	4.914	0.03179	4.3758	2.9562
0.06283	0.05283	4.9644	0.03212	4.3992	3.003
0.06316	0.05316	5.0148	0.03246	4.4226	3.0498
0.0635	0.05349	5.0652	0.03281	4.446	3.0888
0.06384	0.05382	5.1156	0.03314	4.4694	3.1356
0.06417	0.05415	5.166	0.03347	4.4928	3.1824
0.0645	0.05449	5.2164	0.0338	4.5162	3.2214
0.06483	0.05482	5.2668	0.03413	4.5396	3.2682
0.06516	0.05517	5.3172	0.03446	4.563	3.315
0.06551	0.0555	5.3676	0.0348	4.5864	3.354
0.06584	0.05583	5.418	0.03513	4.6098	3.393
0.06618	0.05616	5.4684	0.03548	4.6332	3.4398
0.06651	0.05649	5.5104	0.03581	4.6566	3.4788
0.06684	0.05683	5.5608	0.03614	4.68	3.5178
0.06717	0.05716	5.6028	0.03647	4.7034	3.549
0.0675	0.0575	5.6532	0.0368	4.7268	3.588
0.06783	0.05783	5.6952	0.03714	4.7502	3.627
0.06817	0.05816	5.7372	0.03747	4.7736	3.6582
0.0685	0.05848	5.7792	0.03781	4.797	3.6972
0.06883	0.05882	5.8128	0.03814	4.8204	3.7284
0.06918	0.05915	5.8548	0.03847	4.8438	3.7674
0.06951	0.0595	5.8884	0.0388	4.8672	3.7986
0.06984	0.05984	5.9304	0.03913	4.8906	3.8298
0.07017	0.06017	5.9724	0.03948	4.914	3.861
0.07051	0.0605	6.006	0.03981	4.9374	3.8922
0.07084	0.06083	6.048	0.04014	4.9608	3.9234
0.07119	0.06116	6.0816	0.04047	4.9842	3.9468
0.07152	0.06149	6.1152	0.0408	5.0076	3.978
0.07185	0.06184	6.1488	0.04113	5.031	4.0092
0.07216	0.06217	6.1824	0.04147	5.0544	4.0326
0.07251	0.0625	6.216	0.04182	5.0778	4.0638
0.07284	0.06283	6.2412	0.04215	5.1012	4.0872
0.07318	0.06316	6.2664	0.04248	5.1246	4.1184
0.07351	0.0635	6.3	0.04281	5.148	4.1418
0.07384	0.06383	6.3252	0.04314	5.1636	4.1652
0.07417	0.06417	6.3588	0.04347	5.187	4.1886
0.0745	0.0645	6.384	0.04381	5.2104	4.2198
0.07484	0.06483	6.4092	0.04415	5.2338	4.2432
0.07517	0.06516	6.4344	0.04448	5.2572	4.2666
0.07552	0.06549	6.468	0.04481	5.2806	4.29
0.07585	0.06584	6.5016	0.04514	5.2962	4.3212
0.07618	0.06617	6.5268	0.04547	5.3196	4.3446
0.07651	0.06651	6.5604	0.0458	5.343	4.3758
0.07684	0.06684	6.594	0.04615	5.3664	4.407
0.07718	0.06717	6.6276	0.04648	5.382	4.4382
0.07751	0.0675	6.6612	0.04681	5.4054	4.4694
0.07785	0.06783	6.6948	0.04715	5.4288	4.5006
0.07818	0.06816	6.7368	0.04747	5.4522	4.5318
0.07851	0.0685	6.7704	0.0478	5.4678	4.5708
0.07884	0.06885	6.8124	0.04814	5.4912	4.602
0.07917	0.06918	6.846	0.04847	5.5068	4.641
0.07952	0.06951	6.888	0.04881	5.5302	4.68
0.07985	0.06984	6.9216	0.04914	5.5536	4.7112
0.08019	0.07017	6.9636	0.04947	5.577	4.7502
0.08052	0.07051	6.9972	0.0498	5.5926	4.7892
0.08085	0.07084	7.0392	0.05013	5.616	4.8204
0.08118	0.07119	7.0728	0.05048	5.6394	4.8594
0.08151	0.07152	7.1148	0.05082	5.655	4.8984
0.08186	0.07185	7.1484	0.05115	5.6784	4.9374
0.08219	0.07218	7.182	0.05148	5.7018	4.9686
0.08253	0.07251	7.224	0.05181	5.7174	5.0076
0.08286	0.07284	7.2576	0.05214	5.7408	5.0466
0.08319	0.07318	7.2996	0.05247	5.7564	5.0856
0.08352	0.07351	7.3332	0.05282	5.772	5.1168
0.08385	0.07384	7.3668	0.05315	5.7954	5.1558
0.08418	0.07417	7.4004	0.05349	5.811	5.1948
0.08452	0.0745	7.4424	0.05382	5.8344	5.226
0.08485	0.07483	7.476	0.05415	5.85	5.265
0.0852	0.07517	7.5096	0.05448	5.8734	5.304
0.08551	0.07552	7.5432	0.05481	5.889	5.3352
0.08584	0.07585	7.5768	0.05515	5.9124	5.3742
0.08619	0.07618	7.6188	0.05548	5.928	5.4132
0.08652	0.07651	7.6524	0.05583	5.9514	5.4444
0.08686	0.07684	7.686	0.05616	5.967	5.4834
0.08719	0.07718	7.7196	0.05649	5.9904	5.5146
0.08752	0.07751	7.7616	0.05682	6.006	5.5536
0.08785	0.07785	7.7952	0.05715	6.0294	5.5848
0.08818	0.07818	7.8288	0.05749	6.045	5.6238
0.08853	0.07851	7.8624	0.05782	6.0684	5.655
0.08886	0.07884	7.9044	0.05816	6.084	5.694
0.0892	0.07917	7.938	0.05849	6.0996	5.7252
0.08953	0.07952	7.9716	0.05882	6.123	5.7564
0.08986	0.07985	8.0052	0.05915	6.1386	5.7954
0.09019	0.08019	8.0388	0.05948	6.1542	5.8266
0.09052	0.08052	8.0808	0.05983	6.1776	5.8578
0.09086	0.08085	8.1144	0.06016	6.1932	5.8968
0.09119	0.08118	8.148	0.0605	6.2088	5.928
0.09154	0.08151	8.1816	0.06082	6.2322	5.9592
0.09187	0.08186	8.2152	0.06115	6.2478	5.9982
0.0922	0.08219	8.2488	0.06148	6.2634	6.0294
0.09253	0.08253	8.2824	0.06182	6.279	6.0606
0.09286	0.08286	8.316	0.06215	6.2946	6.0918
0.0932	0.08319	8.3496	0.0625	6.318	6.1308
0.09353	0.08352	8.3916	0.06283	6.3336	6.162
0.09387	0.08385	8.4252	0.06317	6.3492	6.1932
0.0942	0.08419	8.4588	0.0635	6.3648	6.2244
0.09453	0.08452	8.4924	0.06383	6.3804	6.2556
0.09486	0.08487	8.526	0.06416	6.396	6.2868
0.09519	0.0852	8.5596	0.06449	6.4116	6.318
0.09552	0.08553	8.5932	0.06483	6.435	6.3492
0.09587	0.08586	8.6268	0.06516	6.4506	6.3804
0.0962	0.08619	8.6604	0.06549	6.4662	6.4116
0.09653	0.08652	8.694	0.06582	6.4818	6.4428
0.09686	0.08686	8.7276	0.06615	6.4974	6.474
0.09719	0.08719	8.7612	0.0665	6.513	6.5052
0.09753	0.08754	8.7948	0.06683	6.5286	6.5364
0.09786	0.08787	8.8284	0.06717	6.5442	6.5676
0.09821	0.08818	8.862	0.0675	6.5598	6.591
0.09854	0.08851	8.8956	0.06783	6.5754	6.6222
0.09887	0.08886	8.9292	0.06816	6.591	6.6534
0.0992	0.0892	8.9544	0.06849	6.6144	6.6846
0.09953	0.08953	8.988	0.06882	6.63	6.7158
0.09987	0.08986	9.0216	0.06916	6.6456	6.7392
0.1002	0.09019	9.0552	0.06949	6.6612	6.7704
0.10054	0.09052	9.0888	0.06984	6.6768	6.7938
0.10087	0.09085	9.114	0.07017	6.6924	6.825
0.1012	0.09119	9.1476	0.0705	6.708	6.8562
0.10153	0.09154	9.1812	0.07083	6.7236	6.8796
0.10186	0.09187	9.2148	0.07116	6.7392	6.9108
0.10219	0.0922	9.2484	0.0715	6.7548	6.942
0.10254	0.09253	9.282	0.07183	6.7626	6.9654
0.10288	0.09286	9.3072	0.07218	6.7782	6.9966
0.10321	0.09319	9.3408	0.07251	6.7938	7.02
0.10354	0.09353	9.3744	0.07284	6.8094	7.0434
0.10387	0.09387	9.3996	0.07317	6.825	7.0668
0.1042	0.0942	9.4332	0.0735	6.8406	7.098
0.10454	0.09453	9.4668	0.07384	6.8562	7.1214
0.10487	0.09486	9.5004	0.07417	6.864	7.1526
0.10522	0.09519	9.534	0.07451	6.8796	7.176
0.10555	0.09552	9.5592	0.07483	6.8952	7.1994
0.10588	0.09587	9.5928	0.07516	6.9108	7.2306
0.10621	0.0962	9.618	0.0755	6.9186	7.254
0.10654	0.09654	9.6516	0.07583	6.9342	7.2774
0.10688	0.09687	9.6768	0.07618	6.9498	7.3008
0.10721	0.0972	9.7104	0.07651	6.9654	7.3242
0.10756	0.09753	9.744	0.07684	6.981	7.3554
0.10789	0.09786	9.7692	0.07717	6.9888	7.3788
0.10822	0.09821	9.8028	0.0775	7.0044	7.4022
0.10855	0.09854	9.828	0.07784	7.02	7.4256
0.10888	0.09888	9.8616	0.07817	7.0278	7.449
0.10921	0.09921	9.8868	0.07851	7.0434	7.4724
0.10955	0.09954	9.9204	0.07884	7.059	7.4958
0.10988	0.09986	9.954	0.07917	7.0746	7.527
0.11022	0.1002	9.9876	0.0795	7.0824	7.5504
0.11055	0.10054	10.0128	0.07983	7.098	7.5738
0.11087	0.10087	10.0464	0.08018	7.1058	7.5972
0.11121	0.1012	10.0716	0.08051	7.1214	7.6206
0.11154	0.10155	10.1052	0.08085	7.137	7.644
0.11189	0.10186	10.1304	0.08118	7.1448	7.6674
0.11222	0.10219	10.164	0.08151	7.1604	7.6908
0.11255	0.10254	10.1892	0.08184	7.176	7.7142
0.11288	0.10287	10.2144	0.08217	7.1838	7.7376
0.11321	0.10321	10.2396	0.0825	7.1994	7.761
0.11355	0.10354	10.2648	0.08285	7.215	7.7844
0.11388	0.10387	10.2984	0.08319	7.2228	7.8078
0.11422	0.1042	10.3236	0.08352	7.2384	7.8312
0.11455	0.10453	10.3488	0.08385	7.254	7.8546
0.11488	0.10487	10.3824	0.08418	7.2618	7.878
0.11521	0.1052	10.4076	0.08451	7.2774	7.8936
0.11554	0.10555	10.4328	0.08484	7.2852	7.917
0.11587	0.10588	10.4664	0.08518	7.3008	7.9404
0.11622	0.10621	10.4916	0.08553	7.3164	7.9638
0.11655	0.10654	10.5168	0.08586	7.3242	7.9872
0.11689	0.10687	10.542	0.08619	7.3398	8.0028
0.11722	0.10721	10.5756	0.08652	7.3554	8.0262
0.11755	0.10754	10.6008	0.08685	7.3632	8.0496
0.11788	0.10789	10.626	0.08718	7.3788	8.073
0.11821	0.10822	10.6596	0.08752	7.3944	8.0886
0.11856	0.10855	10.6848	0.08785	7.4022	8.112
0.11889	0.10888	10.71	0.0882	7.4178	8.1354
0.11923	0.10921	10.7352	0.08851	7.4256	8.1588
0.11956	0.10955	10.7688	0.08884	7.4412	8.1822
0.11989	0.10988	10.794	0.08919	7.4568	8.1978
0.12022	0.11022	10.8276	0.08952	7.4646	8.2212
0.12055	0.11055	10.8528	0.08986	7.4802	8.2446
0.12089	0.11088	10.8864	0.09019	7.4958	8.268
0.12122	0.11121	10.9116	0.09053	7.5114	8.2914
0.12157	0.11154	10.9368	0.09086	7.5192	8.3148
0.1219	0.11189	10.962	0.09118	7.5348	8.3382
0.12223	0.11222	10.9872	0.09152	7.5426	8.3616
0.12256	0.11256	11.0208	0.09185	7.5504	8.385
0.12289	0.11289	11.046	0.0922	7.566	8.4006
0.12323	0.11322	11.0712	0.09253	7.5738	8.424
0.12356	0.11354	11.0964	0.09286	7.5894	8.4474
0.12391	0.11388	11.1216	0.09319	7.5972	8.4708
0.12424	0.11421	11.1468	0.09352	7.6128	8.4942
0.12455	0.11455	11.172	0.09385	7.6206	8.5176
0.1249	0.11488	11.2056	0.09419	7.6362	8.5488
0.12523	0.11521	11.2308	0.09452	7.644	8.5722
0.12556	0.11554	11.256	0.09486	7.6518	8.5956
0.1259	0.11587	11.2812	0.09519	7.6674	8.619
0.12623	0.11622	11.3064	0.09552	7.6752	8.6424
0.12656	0.11655	11.3316	0.09585	7.6908	8.6736
0.12689	0.11689	11.3568	0.09618	7.7064	8.697
0.12722	0.11722	11.382	0.09653	7.7142	8.7204
0.12756	0.11755	11.4072	0.09686	7.7298	8.7438
0.12791	0.11788	11.4324	0.0972	7.7376	8.7672
0.12824	0.11821	11.4576	0.09753	7.7532	8.7984
0.12857	0.11854	11.4912	0.09786	7.761	8.8218
0.1289	0.11889	11.5164	0.09819	7.7766	8.8452
0.12923	0.11923	11.5416	0.09852	7.7844	8.8764
0.12956	0.11956	11.5668	0.09887	7.8	8.8998
0.1299	0.11989	11.592	0.0992	7.8078	8.9232
0.13023	0.12022	11.6172	0.09954	7.8156	8.9466
0.13057	0.12055	11.6424	0.09987	7.8312	8.9778
0.1309	0.12088	11.6676	0.10019	7.839	9.0012
0.13123	0.12122	11.6928	0.10053	7.8546	9.0246
0.13156	0.12157	11.718	0.10086	7.8624	9.048
0.13189	0.1219	11.7432	0.1012	7.8702	9.0792
0.13224	0.12223	11.7684	0.10153	7.8858	9.1026
0.13257	0.12256	11.7936	0.10188	7.8936	9.126
0.13291	0.12289	11.8272	0.10221	7.9014	9.1572
0.13324	0.12323	11.8524	0.10252	7.917	9.1806
0.13357	0.12356	11.8776	0.10285	7.9248	9.2118
0.1339	0.12391	11.9028	0.1032	7.9326	9.2352
0.13423	0.12424	11.928	0.10353	7.9482	9.2586
0.13458	0.12457	11.9532	0.10387	7.956	9.282
0.13491	0.1249	11.9784	0.1042	7.9638	9.3132
0.13525	0.12523	12.0036	0.10453	7.9794	9.3366
0.13558	0.12557	12.0288	0.10486	7.9872	9.36
0.13591	0.1259	12.054	0.10519	7.995	9.3834
0.13623	0.12623	12.0792	0.10553	8.0106	9.4146
0.13657	0.12657	12.1044	0.10588	8.0184	9.438
0.1369	0.12689	12.1296	0.10621	8.034	9.4614
0.13724	0.12722	12.1548	0.10654	8.0418	9.4848
0.13757	0.12756	12.18	0.10687	8.0496	9.516
0.1379	0.12789	12.2052	0.1072	8.0652	9.5472
0.13823	0.12824	12.2304	0.10753	8.073	9.5706
0.13856	0.12857	12.2556	0.10787	8.0808	9.594
0.13891	0.12891	12.2808	0.10822	8.0886	9.6174
0.13924	0.12923	12.306	0.10855	8.1042	9.6486
0.13958	0.12956	12.3312	0.10888	8.112	9.672
0.13991	0.12989	12.3564	0.10921	8.1198	9.6954
0.14024	0.13023	12.3816	0.10954	8.1354	9.7188
0.14057	0.13057	12.4068	0.10987	8.1432	9.75
0.1409	0.1309	12.432	0.11021	8.1588	9.7734
0.14124	0.13123	12.4572	0.11054	8.1666	9.7968
0.14157	0.13156	12.4824	0.11087	8.1744	9.8202
0.14192	0.13189	12.5076	0.11121	8.19	9.8436
0.14225	0.13222	12.5328	0.11154	8.1978	9.867
0.14258	0.13257	12.558	0.11187	8.2056	9.8904
0.14291	0.1329	12.5832	0.1122	8.2212	9.9138
0.14324	0.13324	12.6084	0.11255	8.229	9.9372
0.14358	0.13357	12.6336	0.11288	8.2368	9.9684
0.14391	0.1339	12.6588	0.11322	8.2524	9.9918
0.14426	0.13423	12.684	0.11355	8.2602	10.0152
0.14459	0.13456	12.7092	0.11387	8.268	10.0386
0.14492	0.13491	12.7344	0.1142	8.2836	10.062
0.14525	0.13524	12.7596	0.11454	8.2914	10.0854
0.14558	0.13558	12.7848	0.11487	8.2992	10.1166
0.14592	0.13591	12.81	0.11521	8.307	10.14
0.14625	0.13624	12.8268	0.11554	8.3148	10.1634
0.14659	0.13657	12.852	0.11587	8.3226	10.1868
0.14692	0.1369	12.8772	0.1162	8.3382	10.2102
0.14725	0.13724	12.9024	0.11653	8.346	10.2336
0.14758	0.13757	12.9276	0.11688	8.3538	10.257
0.14791	0.13792	12.9444	0.11721	8.3616	10.2882
0.14826	0.13825	12.9696	0.11755	8.3772	10.3038
0.14859	0.13858	12.9948	0.11788	8.385	10.3272
0.14893	0.13891	13.02	0.11821	8.3928	10.3506
0.14926	0.13924	13.0452	0.11854	8.4084	10.374
0.14959	0.13958	13.062	0.11887	8.4162	10.3974
0.14991	0.13992	13.0872	0.11922	8.424	10.4208
0.15025	0.14025	13.1124	0.11956	8.4318	10.4442
0.15058	0.14058	13.1376	0.11989	8.4396	10.4676
0.15092	0.1409	13.1544	0.12022	8.4474	10.491
0.15125	0.14123	13.1796	0.12055	8.463	10.5144
0.1516	0.14157	13.1964	0.12088	8.4708	10.5378
0.15193	0.1419	13.2216	0.12121	8.4786	10.5612
0.15224	0.14225	13.2468	0.12155	8.4864	10.5768
0.15259	0.14258	13.272	0.12188	8.502	10.6002
0.15292	0.14291	13.2972	0.12223	8.5098	10.6236
0.15326	0.14324	13.314	0.12256	8.5176	10.647
0.15359	0.14357	13.3392	0.12289	8.5254	10.6626
0.15392	0.14391	13.356	0.12322	8.5332	10.686
0.15425	0.14424	13.3812	0.12355	8.541	10.7094
0.15458	0.14459	13.4064	0.12388	8.5488	10.725
0.15493	0.14492	13.4316	0.12422	8.5566	10.7484
0.15526	0.14525	13.4568	0.12457	8.5644	10.7718
0.1556	0.14558	13.4736	0.1249	8.5722	10.7874
0.15593	0.14591	13.4988	0.12523	8.58	10.8108
0.15626	0.14625	13.524	0.12556	8.5878	10.8342
0.15659	0.14658	13.5408	0.12589	8.6034	10.8576
0.15692	0.14692	13.566	0.12622	8.6112	10.8732
0.15725	0.14725	13.5912	0.12656	8.619	10.8966
0.15759	0.14758	13.6164	0.12689	8.6268	10.9122
0.15794	0.14791	13.6332	0.12723	8.6346	10.9356
0.15827	0.14824	13.6584	0.12755	8.6424	10.959
0.1586	0.14859	13.6836	0.12788	8.658	10.9746
0.15893	0.14892	13.7088	0.12822	8.6658	10.998
0.15926	0.14926	13.7256	0.12855	8.6736	11.0214
0.1596	0.14959	13.7508	0.1289	8.6814	11.0448
0.15993	0.14992	13.776	0.12923	8.6892	11.0604
0.16026	0.15025	13.7928	0.12956	8.697	11.0838
0.16061	0.15058	13.818	0.12989	8.7048	11.1072
0.16094	0.15092	13.8348	0.13022	8.7126	11.1306
0.16127	0.15125	13.86	0.13056	8.7204	11.1462
0.1616	0.1516	13.8852	0.13089	8.7282	11.1696
0.16193	0.15193	13.9104	0.13123	8.736	11.193
0.16227	0.15226	13.9272	0.13156	8.7438	11.2164
0.16261	0.15259	13.9524	0.13189	8.7516	11.232
0.16294	0.15292	13.9776	0.13222	8.7594	11.2554
0.16327	0.15326	13.9944	0.13255	8.7672	11.2788
0.16359	0.15359	14.0196	0.1329	8.775	11.2944
0.16392	0.15392	14.0448	0.13323	8.7828	11.3178
0.16426	0.15425	14.07	0.13357	8.7906	11.3412
0.16461	0.15458	14.0868	0.1339	8.8062	11.3568
0.16494	0.15491	14.112	0.13423	8.814	11.3802
0.16527	0.15526	14.1372	0.13456	8.8218	11.3958
0.1656	0.15559	14.154	0.13489	8.8296	11.4192
0.16593	0.15593	14.1792	0.13524	8.8374	11.4426
0.16626	0.15626	14.196	0.13557	8.8452	11.4582
0.1666	0.15659	14.2212	0.13591	8.853	11.4816
0.16693	0.15692	14.2464	0.13624	8.8608	11.505
0.16727	0.15725	14.2632	0.13657	8.8686	11.5206
0.1676	0.15759	14.2884	0.1369	8.8764	11.544
0.16793	0.15792	14.3052	0.13723	8.8842	11.5596
0.16826	0.15827	14.3304	0.13756	8.892	11.583
0.16859	0.1586	14.3472	0.1379	8.8998	11.5986
0.16894	0.15893	14.364	0.13823	8.9076	11.622
0.16927	0.15926	14.3892	0.13858	8.9154	11.6454
0.16961	0.15959	14.406	0.13891	8.931	11.661
0.16994	0.15992	14.4312	0.13924	8.9388	11.6844
0.17027	0.16026	14.4564	0.13957	8.9466	11.7
0.1706	0.16059	14.4732	0.1399	8.9544	11.7234
0.17093	0.16094	14.4984	0.14024	8.9622	11.739
0.17128	0.16127	14.5236	0.14057	8.97	11.7624
0.17161	0.16158	14.5404	0.1409	8.9778	11.7858
0.17195	0.16193	14.5656	0.14123	8.9856	11.8014
0.17228	0.16226	14.5824	0.14156	8.9934	11.817
0.17261	0.1626	14.6076	0.1419	8.9934	11.8404
0.17294	0.16294	14.6328	0.14223	9.0012	11.8638
0.17327	0.16327	14.658	0.14258	9.009	11.8872
0.17361	0.1636	14.6748	0.14291	9.0168	11.9028
0.17396	0.16393	14.7	0.14324	9.0246	11.9184
0.17429	0.16426	14.7168	0.14357	9.0324	11.9418
0.17462	0.16461	14.742	0.1439	9.0402	11.9574
0.17495	0.16494	14.7588	0.14423	9.048	11.973
0.17528	0.16528	14.7756	0.14457	9.0558	11.9964
0.17561	0.16561	14.8008	0.14492	9.0636	12.012
0.17595	0.16594	14.8176	0.14525	9.0714	12.0354
0.17628	0.16627	14.8428	0.14558	9.0792	12.051
0.17661	0.1666	14.8596	0.14591	9.087	12.0744
0.17695	0.16693	14.8848	0.14624	9.087	12.09
0.17727	0.16727	14.9016	0.14657	9.0948	12.1134
0.1776	0.1676	14.9184	0.14691	9.1026	12.129
0.17794	0.16793	14.9352	0.14725	9.1104	12.1524
0.17827	0.16826	14.9604	0.14758	9.1182	12.168
0.17862	0.16859	14.9772	0.14791	9.1338	12.1914
0.17895	0.16894	15.0024	0.14824	9.1416	12.207
0.17928	0.16927	15.0192	0.14857	9.1494	12.2304
0.17961	0.16961	15.036	0.1489	9.1572	12.2538
0.17994	0.16994	15.0612	0.14925	9.165	12.2694
0.18028	0.17027	15.0864	0.14959	9.1728	12.2928
0.18061	0.1706	15.1032	0.14992	9.1728	12.3084
0.18096	0.17093	15.1284	0.15025	9.1806	12.3318
0.18129	0.17128	15.1452	0.15058	9.1884	12.3474
0.18162	0.17161	15.162	0.15091	9.1962	12.3708
0.18195	0.17195	15.1872	0.15124	9.204	12.3864
0.18228	0.17228	15.204	0.15158	9.2196	12.4098
0.18262	0.17261	15.2292	0.15191	9.2196	12.4254
0.18295	0.17294	15.246	0.15224	9.2274	12.441
0.18328	0.17327	15.2628	0.15259	9.2352	12.4644
0.18362	0.1736	15.288	0.15292	9.243	12.48
0.18395	0.17394	15.3048	0.15323	9.243	12.5034
0.18428	0.17429	15.33	0.15358	9.2508	12.519
0.18461	0.17462	15.3468	0.15392	9.2586	12.5424
0.18494	0.17495	15.3636	0.15425	9.2664	12.558
0.18529	0.17528	15.3888	0.15458	9.2742	12.5814
0.18563	0.17561	15.4056	0.15491	9.282	12.597
0.18596	0.17594	15.4308	0.15524	9.2898	12.6126
0.18629	0.17628	15.4476	0.15557	9.2898	12.636
0.18662	0.17661	15.4728	0.15592	9.2976	12.6516
0.18695	0.17695	15.4896	0.15625	9.3054	12.6672
0.18729	0.17728	15.5064	0.15659	9.3132	12.6906
0.18762	0.17761	15.5316	0.15692	9.321	12.7062
0.18797	0.17794	15.5484	0.15725	9.3288	12.7296
0.1883	0.17827	15.5652	0.15758	9.3366	12.7452
0.18863	0.17862	15.5904	0.15791	9.3366	12.7608
0.18896	0.17895	15.6072	0.15825	9.3444	12.7842
0.18929	0.17929	15.624	0.15858	9.3522	12.7998
0.18963	0.17962	15.6492	0.15893	9.36	12.8232
0.18996	0.17995	15.666	0.15926	9.3678	12.8466
0.19029	0.18028	15.6828	0.15959	9.3756	12.8622
0.19062	0.18063	15.6996	0.15992	9.3834	12.8856
0.19095	0.18096	15.7248	0.16025	9.3834	12.909
0.19128	0.18129	15.7416	0.16059	9.3912	12.9246
0.19163	0.18163	15.7584	0.16092	9.399	12.9402
0.19196	0.18195	15.7836	0.16127	9.4068	12.9636
0.1923	0.18228	15.8004	0.1616	9.4146	12.9792
0.19263	0.18262	15.8172	0.16193	9.4224	13.0026
0.19296	0.18295	15.8424	0.16226	9.4302	13.0182
0.19329	0.18329	15.8592	0.16259	9.438	13.0416
0.19362	0.18362	15.876	0.16293	9.4458	13.0572
0.19396	0.18395	15.8928	0.16326	9.4536	13.0806
0.19429	0.18428	15.9096	0.1636	9.4614	13.0962
0.19464	0.18461	15.9348	0.16393	9.4614	13.1196
0.19497	0.18494	15.9516	0.16426	9.4692	13.1352
0.1953	0.18529	15.9768	0.16459	9.477	13.1586
0.19563	0.18563	15.9936	0.16492	9.4848	13.1742
0.19596	0.18596	16.0104	0.16525	9.4926	13.1976
0.19629	0.18629	16.0356	0.1656	9.4926	13.2132
0.19663	0.18662	16.0524	0.16594	9.5004	13.2366
0.19697	0.18695	16.0692	0.16627	9.5082	13.2522
0.1973	0.18728	16.0944	0.16659	9.516	13.2678
0.19763	0.18762	16.1112	0.16693	9.516	13.2912
0.19796	0.18795	16.128	0.16726	9.5238	13.3068
0.19829	0.18828	16.1448	0.16759	9.5316	13.3224
0.19862	0.18863	16.1616	0.16793	9.5394	13.3458
0.19897	0.18896	16.1784	0.16826	9.5472	13.3614
0.19931	0.18929	16.1952	0.16859	9.555	13.3848
0.19964	0.18962	16.2204	0.16892	9.5628	13.4004
0.19997	0.18995	16.2372	0.16925	9.5628	13.416
0.2003	0.19029	16.254	0.1696	9.5706	13.4394
0.20063	0.19062	16.2708	0.16993	9.5784	13.455
0.20096	0.19097	16.2876	0.17027	9.5862	13.4706
0.20131	0.1913	16.3044	0.1706	9.5862	13.4862
0.20165	0.19163	16.3212	0.17093	9.594	13.5018
0.20198	0.19196	16.338	0.17126	9.594	13.5252
0.20231	0.1923	16.3632	0.17159	9.6018	13.5408
0.20264	0.19263	16.38	0.17194	9.6096	13.5564
0.20297	0.19297	16.4052	0.17227	9.6096	13.5798
0.20331	0.1933	16.422	0.17261	9.6174	13.5954
0.20364	0.19362	16.4388	0.17294	9.6252	13.611
0.20399	0.19396	16.4556	0.17327	9.633	13.6344
0.20432	0.19429	16.4724	0.1736	9.6408	13.65
0.20463	0.19464	16.4892	0.17393	9.6408	13.6734
0.20496	0.19497	16.506	0.17427	9.6486	13.689
0.20531	0.1953	16.5228	0.1746	9.6564	13.7046
0.20564	0.19563	16.5396	0.17495	9.6642	13.7202
0.20598	0.19596	16.5648	0.17528	9.6642	13.7436
0.20631	0.19629	16.5816	0.17561	9.672	13.7592
0.20664	0.19663	16.5984	0.17594	9.672	13.7748
0.20697	0.19697	16.6152	0.17627	9.6798	13.7982
0.2073	0.1973	16.632	0.17661	9.6876	13.8138
0.20763	0.19763	16.6572	0.17694	9.6954	13.8294
0.20798	0.19796	16.674	0.17728	9.6954	13.845
0.20832	0.19829	16.6908	0.17761	9.7032	13.8606
0.20865	0.19862	16.716	0.17794	9.711	13.8762
0.20898	0.19897	16.7328	0.17827	9.7188	13.8996
0.20931	0.1993	16.7496	0.1786	9.7188	13.9152
0.20964	0.19964	16.7664	0.17893	9.7266	13.9308
0.20997	0.19997	16.7832	0.17928	9.7344	13.9542
0.21031	0.2003	16.8	0.17961	9.7344	13.9698
0.21064	0.20063	16.8252	0.17994	9.7422	13.9854
0.21099	0.20096	16.842	0.18027	9.75	14.0088
0.21132	0.20131	16.8588	0.1806	9.7578	14.0244
0.21163	0.20164	16.8756	0.18094	9.7578	14.04
0.21198	0.20197	16.8924	0.18127	9.7656	14.0634
0.21231	0.20231	16.9092	0.18162	9.7734	14.079
0.21265	0.20264	16.9344	0.18195	9.7812	14.0946
0.21298	0.20297	16.9512	0.18229	9.789	14.118
0.21332	0.2033	16.968	0.18261	9.789	14.1336
0.21365	0.20363	16.9848	0.18294	9.7968	14.1492
0.21398	0.20397	17.0016	0.18327	9.8046	14.1648
0.21431	0.2043	17.0184	0.18361	9.8046	14.1804
0.21464	0.20465	17.0352	0.18395	9.8124	14.2038
0.21499	0.20498	17.052	0.18428	9.8202	14.2194
0.21532	0.20531	17.0688	0.18461	9.828	14.235
0.21566	0.20564	17.094	0.18494	9.828	14.2506
0.21599	0.20598	17.1108	0.18527	9.828	14.274
0.21631	0.20631	17.1276	0.1856	9.8358	14.2896
0.21665	0.20664	17.1444	0.18595	9.8436	14.3052
0.21698	0.20697	17.1612	0.18628	9.8436	14.3208
0.21733	0.2073	17.178	0.18662	9.8514	14.3364
0.21766	0.20763	17.1948	0.18695	9.8592	14.352
0.21799	0.20798	17.2116	0.18728	9.867	14.3754
0.21832	0.20832	17.2284	0.18761	9.867	14.391
0.21865	0.20865	17.2452	0.18794	9.8748	14.4066
0.21898	0.20898	17.262	0.18828	9.8826	14.4222
0.21932	0.20931	17.2788	0.18863	9.8826	14.4456
0.21966	0.20964	17.2956	0.18896	9.8904	14.4612
0.21999	0.20997	17.3124	0.18929	9.8982	14.4846
0.22032	0.2103	17.3292	0.18962	9.8982	14.5002
0.22065	0.21064	17.346	0.18995	9.906	14.5158
0.22098	0.21099	17.3628	0.19028	9.9138	14.5314
0.22131	0.21132	17.3796	0.19062	9.9138	14.547
0.22166	0.21165	17.4048	0.19095	9.9216	14.5626
0.22199	0.21198	17.4216	0.1913	9.9294	14.586
0.22233	0.21231	17.43	0.19161	9.9294	14.6016
0.22266	0.21264	17.4468	0.19194	9.9372	14.6172
0.22299	0.21298	17.4636	0.19229	9.945	14.6328
0.22332	0.21331	17.4804	0.19262	9.945	14.6484
0.22365	0.21365	17.4972	0.19296	9.9528	14.6718
0.22399	0.21398	17.514	0.19329	9.9606	14.6874
0.22432	0.21431	17.5308	0.19363	9.9606	14.703
0.22467	0.21464	17.5476	0.19395	9.9684	14.7186
0.225	0.21499	17.5644	0.19428	9.9684	14.7342
0.22533	0.21532	17.5896	0.19462	9.9762	14.7576
0.22566	0.21566	17.6064	0.19495	9.9762	14.7732
0.22599	0.21599	17.6232	0.1953	9.984	14.7888
0.22633	0.21631	17.64	0.19563	9.984	14.8044
0.22666	0.21664	17.6568	0.19596	9.9918	14.82
0.22701	0.21698	17.6736	0.19629	9.9918	14.8356
0.22734	0.21731	17.6904	0.19662	9.9996	14.8512
0.22767	0.21766	17.7072	0.19695	10.0074	14.8746
0.228	0.21799	17.724	0.19729	10.0152	14.8902
0.22833	0.21832	17.7408	0.19762	10.0152	14.9058
0.22867	0.21865	17.7576	0.19796	10.023	14.9292
0.229	0.21898	17.7744	0.19829	10.0308	14.9448
0.22933	0.21932	17.7912	0.19862	10.0308	14.9604
0.22966	0.21965	17.808	0.19895	10.0386	14.976
0.22999	0.21999	17.8248	0.19928	10.0386	14.9994
0.23033	0.22032	17.8416	0.19963	10.0464	15.015
0.23066	0.22067	17.8584	0.19996	10.0542	15.0306
0.23101	0.22098	17.8752	0.2003	10.0542	15.0462
0.23134	0.22131	17.892	0.20063	10.062	15.0618
0.23167	0.22166	17.9088	0.20096	10.0698	15.0774
0.232	0.22199	17.9172	0.20129	10.0776	15.093
0.23233	0.22233	17.934	0.20162	10.0854	15.1086
0.23266	0.22266	17.9508	0.20197	10.0854	15.1242
0.23299	0.22299	17.9676	0.2023	10.0932	15.1476
0.23333	0.22332	17.9844	0.20264	10.101	15.1632
0.23367	0.22365	18.0012	0.20297	10.1088	15.1788
0.234	0.22399	18.0096	0.2033	10.1088	15.1944
0.23433	0.22432	18.0264	0.20363	10.1166	15.21
0.23466	0.22467	18.0432	0.20396	10.1166	15.2256
0.23499	0.225	18.06	0.2043	10.1244	15.2412
0.23532	0.22533	18.0768	0.20463	10.1322	15.2568
0.23567	0.22566	18.102	0.20498	10.1322	15.2724
0.236	0.22599	18.1188	0.20531	10.14	15.288
0.23634	0.22633	18.1356	0.20562	10.1478	15.3114
0.23667	0.22666	18.1524	0.20595	10.1478	15.327
0.237	0.22701	18.1692	0.2063	10.1556	15.3426
0.23733	0.22734	18.186	0.20663	10.1634	15.3582
0.23768	0.22767	18.2028	0.20697	10.1634	15.366
0.23801	0.228	18.2112	0.2073	10.1712	15.3816
0.23835	0.22833	18.228	0.20763	10.179	15.3972
0.23868	0.22867	18.2448	0.20796	10.179	15.4206
0.23901	0.229	18.2616	0.20829	10.1868	15.4362
0.23933	0.22934	18.2784	0.20864	10.1946	15.4518
0.23967	0.22967	18.2868	0.20897	10.1946	15.4674
0.24	0.23	18.3036	0.20931	10.2024	15.483
0.24034	0.23033	18.3204	0.20964	10.2024	15.4986
0.24067	0.23066	18.3372	0.20997	10.2102	15.522
0.24102	0.23099	18.3456	0.2103	10.218	15.5376
0.24133	0.23134	18.3624	0.21063	10.218	15.5532
0.24166	0.23168	18.3792	0.21097	10.2258	15.5688
0.24201	0.23201	18.396	0.2113	10.2258	15.5844
0.24235	0.23234	18.4128	0.21165	10.2336	15.6
0.24268	0.23267	18.4296	0.21198	10.2414	15.6156
0.24303	0.233	18.438	0.21231	10.2492	15.6312
0.24336	0.23333	18.4548	0.21264	10.2492	15.6468
0.24367	0.23367	18.4716	0.21297	10.257	15.6624
0.244	0.234	18.4884	0.2133	10.257	15.6858
0.24435	0.23433	18.5052	0.21364	10.2648	15.7014
0.24468	0.23466	18.522	0.21398	10.2726	15.717
0.24502	0.23499	18.5388	0.21431	10.2726	15.7248
0.24535	0.23534	18.5556	0.21464	10.2804	15.7404
0.24568	0.23567	18.564	0.21497	10.2882	15.756
0.24601	0.236	18.5892	0.2153	10.2882	15.7794
0.24634	0.23634	18.606	0.21565	10.296	15.795
0.24668	0.23667	18.6144	0.21598	10.3038	15.8106
0.24701	0.237	18.6312	0.21632	10.3116	15.8262
0.24736	0.23733	18.648	0.21665	10.3116	15.8418
0.24769	0.23766	18.6648	0.21698	10.3194	15.8574
0.24802	0.23801	18.6816	0.21731	10.3194	15.873
0.24835	0.23834	18.6984	0.21764	10.3272	15.8886
0.24868	0.23868	18.7152	0.21799	10.335	15.9042
0.24902	0.23901	18.732	0.21832	10.335	15.9198
0.24935	0.23934	18.7488	0.21865	10.3428	15.9354
0.24969	0.23967	18.7656	0.21899	10.3506	15.951
0.25002	0.24	18.774	0.21931	10.3506	15.9666
0.25035	0.24034	18.7908	0.21964	10.3584	15.9822
0.25068	0.24067	18.8076	0.21998	10.3662	15.9978
0.25101	0.24102	18.8244	0.22031	10.3662	16.0134
0.25134	0.24135	18.8412	0.22065	10.374	16.029
0.25169	0.24166	18.858	0.22098	10.374	16.0446
0.25203	0.24201	18.8748	0.22131	10.3818	16.0602
0.25236	0.24234	18.8916	0.22164	10.3896	16.0758
0.25269	0.24268	18.9084	0.22197	10.3896	16.0914
0.25301	0.24301	18.9168	0.22232	10.3974	16.107
0.25335	0.24336	18.9336	0.22265	10.3974	16.1226
0.25368	0.24369	18.9504	0.22299	10.4052	16.1382
0.25403	0.244	18.9672	0.22332	10.4052	16.1538
0.25437	0.24433	18.984	0.22365	10.413	16.1694
0.2547	0.24468	19.0008	0.22398	10.413	16.185
0.25503	0.24502	19.0176	0.22431	10.4208	16.2006
0.25536	0.24535	19.026	0.22465	10.4208	16.2162
0.25569	0.24568	19.0428	0.22498	10.4286	16.2318
0.25602	0.24601	19.0596	0.22533	10.4364	16.2474
0.25636	0.24634	19.0764	0.22566	10.4364	16.263
0.25669	0.24668	19.0932	0.22599	10.4442	16.2786
0.25704	0.24701	19.11	0.22632	10.452	16.2942
0.25735	0.24736	19.1268	0.22665	10.452	16.3098
0.25768	0.24769	19.1436	0.22699	10.4598	16.3254
0.25803	0.24802	19.1604	0.22732	10.4598	16.341
0.25836	0.24835	19.1772	0.22767	10.4676	16.3566
0.2587	0.24868	19.194	0.228	10.4676	16.3722
0.25903	0.24902	19.2024	0.22833	10.4754	16.3878
0.25936	0.24935	19.2192	0.22866	10.4754	16.4034
0.25969	0.24969	19.236	0.22899	10.4832	16.4112
0.26002	0.25002	19.2528	0.22932	10.4832	16.4268
0.26035	0.25035	19.2696	0.22966	10.491	16.4424
0.26069	0.25068	19.2864	0.22999	10.4988	16.458
0.26104	0.25101	19.3032	0.23033	10.4988	16.4736
0.26137	0.25134	19.32	0.23066	10.5066	16.4892
0.2617	0.25169	19.3284	0.23099	10.5144	16.5048
0.26203	0.25202	19.3452	0.23132	10.5144	16.5204
0.26236	0.25236	19.362	0.23165	10.5222	16.536
0.26269	0.25269	19.3704	0.232	10.5222	16.5516
0.26303	0.25301	19.3872	0.23233	10.53	16.5672
0.26336	0.25335	19.404	0.23266	10.53	16.5828
0.26371	0.25368	19.4208	0.23299	10.5378	16.5984
0.26404	0.25403	19.4376	0.23332	10.5456	16.6062
0.26437	0.25436	19.4544	0.23366	10.5456	16.6218
0.2647	0.2547	19.4712	0.23399	10.5534	16.6374
0.26503	0.25503	19.488	0.23433	10.5534	16.653
0.26537	0.25536	19.5048	0.23466	10.5612	16.6686
0.2657	0.25568	19.5216	0.23499	10.5612	16.6842
0.26604	0.25602	19.53	0.23532	10.569	16.6998
0.26637	0.25635	19.5468	0.23565	10.5768	16.7154
0.2667	0.25669	19.5636	0.23598	10.5768	16.731
0.26702	0.25702	19.5804	0.23633	10.5846	16.7466
0.26736	0.25737	19.5972	0.23667	10.5846	16.7622
0.26771	0.25768	19.614	0.237	10.5924	16.7778
0.26804	0.25801	19.6308	0.23733	10.5924	16.7856
0.26838	0.25836	19.6476	0.23766	10.6002	16.8012
0.2687	0.25869	19.656	0.23799	10.6002	16.8168
0.26903	0.25903	19.6728	0.23832	10.608	16.8246
0.26937	0.25936	19.6896	0.23867	10.608	16.8402
0.2697	0.25969	19.7064	0.23901	10.608	16.8558
0.27004	0.26002	19.7232	0.23934	10.6158	16.8714
0.27037	0.26036	19.74	0.23967	10.6158	16.887
0.2707	0.26069	19.7568	0.24	10.6236	16.8948
0.27103	0.26104	19.7736	0.24033	10.6236	16.9104
0.27136	0.26137	19.782	0.24066	10.6314	16.926
0.27171	0.2617	19.7988	0.241	10.6392	16.9416
0.27204	0.26203	19.8156	0.24133	10.6392	16.9572
0.27238	0.26236	19.8324	0.24168	10.647	16.965
0.27271	0.26269	19.8408	0.24201	10.6548	16.9806
0.27304	0.26303	19.8576	0.24234	10.6548	16.9962
0.27337	0.26336	19.8744	0.24267	10.6626	17.004
0.2737	0.26371	19.8828	0.243	10.6704	17.0196
0.27403	0.26404	19.8996	0.24334	10.6704	17.0274
0.27438	0.26437	19.9164	0.24367	10.6704	17.043
0.27471	0.2647	19.9332	0.24402	10.6782	17.0586
0.27505	0.26503	19.9416	0.24435	10.686	17.0742
0.27538	0.26537	19.9584	0.24468	10.686	17.0898
0.27571	0.2657	19.9752	0.24501	10.686	17.0976
0.27604	0.26604	19.992	0.24534	10.6938	17.1132
0.27637	0.26637	20.0088	0.24568	10.7016	17.1288
0.27671	0.2667	20.0256	0.24601	10.7016	17.1444
0.27704	0.26703	20.0424	0.24634	10.7094	17.1522
0.27739	0.26736	20.0508	0.24667	10.7094	17.1678
0.27772	0.26769	20.0676	0.247	10.7172	17.1834
0.27805	0.26804	20.0844	0.24733	10.7172	17.199
0.27838	0.26837	20.0928	0.24767	10.725	17.2146
0.27871	0.26871	20.1096	0.248	10.7328	17.2224
0.27904	0.26903	20.1264	0.24835	10.7328	17.238
0.27938	0.26936	20.1432	0.24868	10.7328	17.2536
0.27971	0.2697	20.16	0.24901	10.7406	17.2692
0.28004	0.27003	20.1684	0.24934	10.7406	17.277
0.28037	0.27037	20.1852	0.24967	10.7484	17.2926
0.2807	0.2707	20.202	0.25001	10.7484	17.3082
0.28105	0.27103	20.2188	0.25034	10.7562	17.3238
0.28138	0.27136	20.2272	0.25068	10.7562	17.3394
0.28172	0.27169	20.244	0.25101	10.764	17.3472
0.28205	0.27204	20.2608	0.25134	10.7718	17.3628
0.28239	0.27237	20.2776	0.25167	10.7718	17.3784
0.28271	0.27271	20.286	0.252	10.7796	17.394
0.28304	0.27304	20.3028	0.25235	10.7796	17.4096
0.28338	0.27339	20.3196	0.25268	10.7874	17.4252
0.28373	0.2737	20.3364	0.25302	10.7874	17.433
0.28406	0.27403	20.3448	0.25335	10.7952	17.4486
0.2844	0.27438	20.3616	0.25368	10.7952	17.4642
0.28473	0.27471	20.3784	0.25401	10.803	17.4798
0.28505	0.27505	20.3952	0.25434	10.803	17.4876
0.28538	0.27538	20.4036	0.25469	10.8108	17.5032
0.28572	0.27571	20.4204	0.25502	10.8108	17.5188
0.28605	0.27604	20.4288	0.25536	10.8186	17.5344
0.28639	0.27637	20.4456	0.25569	10.8186	17.5422
0.28672	0.27671	20.4624	0.25602	10.8264	17.5578
0.28705	0.27704	20.4708	0.25635	10.8264	17.5734
0.28738	0.27739	20.4876	0.25668	10.8342	17.5812
0.28771	0.27772	20.5044	0.25702	10.8342	17.5968
0.28806	0.27805	20.5212	0.25735	10.8342	17.6124
0.28839	0.27838	20.5296	0.2577	10.842	17.6202
0.28873	0.27871	20.5464	0.25803	10.8498	17.6358
0.28906	0.27904	20.5632	0.25836	10.8498	17.6436
0.28939	0.27938	20.58	0.25869	10.8576	17.6592
0.28972	0.27971	20.5884	0.25902	10.8576	17.6748
0.29005	0.28006	20.6052	0.25936	10.8654	17.6904
0.29038	0.28039	20.622	0.25969	10.8654	17.6982
0.29073	0.2807	20.6388	0.26002	10.8732	17.7138
0.29106	0.28105	20.6556	0.26035	10.8732	17.7216
0.2914	0.28138	20.664	0.26068	10.881	17.7372
0.29173	0.28172	20.6808	0.26101	10.881	17.7528
0.29206	0.28205	20.6976	0.26135	10.8888	17.7684
0.29239	0.28238	20.7144	0.26168	10.8888	17.7762
0.29272	0.28271	20.7312	0.26203	10.8966	17.7918
0.29306	0.28304	20.7396	0.26236	10.8966	17.8074
0.29339	0.28338	20.7564	0.26269	10.9044	17.823
0.29372	0.28371	20.7732	0.26302	10.9044	17.8386
0.29405	0.28406	20.79	0.26335	10.9122	17.8464
0.29438	0.28439	20.7984	0.26369	10.9122	17.862
0.29473	0.28472	20.8152	0.26402	10.92	17.8776
0.29506	0.28505	20.832	0.26437	10.9278	17.8854
0.2954	0.28538	20.8404	0.2647	10.9278	17.901
0.29573	0.28571	20.8572	0.26503	10.9356	17.9166
0.29607	0.28605	20.874	0.26536	10.9356	17.9244
0.29639	0.28639	20.8824	0.26569	10.9434	17.94
0.29672	0.28672	20.8992	0.26603	10.9434	17.9556
0.29706	0.28705	20.916	0.26636	10.9512	17.9712
0.29739	0.28738	20.9328	0.2667	10.9512	17.9868
0.29774	0.28771	20.9412	0.26703	10.959	17.9946
0.29807	0.28806	20.958	0.26736	10.959	18.0102
0.2984	0.28839	20.9748	0.26769	10.9668	18.0258
0.29873	0.28873	20.9832	0.26802	10.9746	18.0414
0.29906	0.28906	21	0.26837	10.9746	18.057
0.2994	0.28939	21.0084	0.2687	10.9746	18.0726
0.29973	0.28972	21.0252	0.26904	10.9824	18.0882
0.30008	0.29005	21.0336	0.26937	10.9824	18.096
0.30041	0.2904	21.0504	0.2697	10.9824	18.1116
0.30074	0.29073	21.0672	0.27003	10.9902	18.1272
0.30107	0.29107	21.0756	0.27036	10.9902	18.1428
0.3014	0.2914	21.0924	0.2707	10.998	18.1506
0.30173	0.29173	21.1092	0.27103	10.998	18.1662
0.30207	0.29206	21.126	0.27138	11.0058	18.1818
0.3024	0.29239	21.1428	0.27171	11.0058	18.1896
0.30274	0.29272	21.1512	0.27202	11.0136	18.2052
0.30307	0.29306	21.168	0.27237	11.0136	18.213
0.3034	0.29339	21.1848	0.2727	11.0214	18.2286
0.30373	0.29374	21.1932	0.27304	11.0214	18.2442
0.30406	0.29407	21.21	0.27337	11.0292	18.252
0.30441	0.2944	21.2268	0.2737	11.0292	18.2676
0.30474	0.29473	21.2352	0.27403	11.037	18.2754
0.30508	0.29506	21.252	0.27436	11.0448	18.291
0.3054	0.2954	21.2688	0.27469	11.0448	18.3066
0.30573	0.29573	21.2772	0.27502	11.0526	18.3222
0.30607	0.29606	21.294	0.27537	11.0526	18.33
0.3064	0.2964	21.3108	0.27571	11.0526	18.3456
0.30674	0.29672	21.3192	0.27604	11.0604	18.3612
0.30707	0.29705	21.336	0.27637	11.0682	18.369
0.3074	0.29739	21.3444	0.2767	11.0682	18.3846
0.30773	0.29772	21.3612	0.27703	11.076	18.4002
0.30806	0.29807	21.378	0.27736	11.076	18.4158
0.30841	0.2984	21.3864	0.2777	11.0838	18.4314
0.30874	0.29873	21.4032	0.27805	11.0838	18.447
0.30908	0.29906	21.4116	0.27838	11.0916	18.4548
0.30941	0.29939	21.4284	0.27871	11.0916	18.4704
0.30974	0.29973	21.4452	0.27904	11.0994	18.486
0.31007	0.30006	21.4536	0.27937	11.1072	18.5016
0.3104	0.30041	21.4704	0.2797	11.1072	18.5094
0.31075	0.30074	21.4872	0.28004	11.115	18.525
0.31108	0.30107	21.4956	0.28039	11.115	18.5406
0.31142	0.3014	21.5124	0.28072	11.1228	18.5562
0.31175	0.30173	21.5292	0.28105	11.1228	18.564
0.31208	0.30207	21.5376	0.28138	11.1228	18.5796
0.31241	0.3024	21.5544	0.28171	11.1228	18.5952
0.31274	0.30274	21.5712	0.28204	11.1306	18.6108
0.31307	0.30307	21.5796	0.28238	11.1306	18.6186
0.31341	0.3034	21.5964	0.28271	11.1306	18.6342
0.31376	0.30373	21.6132	0.28305	11.1384	18.6498
0.31409	0.30406	21.6216	0.28338	11.1384	18.6654
0.31442	0.30441	21.6384	0.28371	11.1462	18.681
0.31475	0.30474	21.6552	0.28404	11.1462	18.6888
0.31508	0.30508	21.6636	0.28437	11.154	18.7044
0.31541	0.30541	21.6804	0.28472	11.1618	18.7122
0.31575	0.30574	21.6972	0.28506	11.1618	18.7278
0.31608	0.30607	21.7056	0.28539	11.1696	18.7434
0.31642	0.3064	21.7224	0.28572	11.1774	18.759
0.31675	0.30674	21.7308	0.28605	11.1774	18.7668
0.31708	0.30707	21.7476	0.28638	11.1852	18.7824
0.31741	0.3074	21.756	0.28671	11.1852	18.798
0.31774	0.30775	21.7728	0.28705	11.193	18.8058
0.31809	0.30808	21.7812	0.28738	11.193	18.8214
0.31842	0.30841	21.798	0.28771	11.193	18.837
0.31876	0.30874	21.8064	0.28804	11.2008	18.8526
0.31908	0.30907	21.8232	0.28837	11.2008	18.8604
0.31941	0.30941	21.84	0.2887	11.2008	18.876
0.31974	0.30974	21.8484	0.28905	11.2086	18.8916
0.32008	0.31007	21.8652	0.28939	11.2164	18.9072
0.32043	0.3104	21.882	0.28972	11.2164	18.915
0.32076	0.31073	21.8904	0.29005	11.2242	18.9306
0.32109	0.31108	21.9072	0.29038	11.2242	18.9462
0.32142	0.31141	21.924	0.29071	11.232	18.9618
0.32175	0.31175	21.9324	0.29104	11.232	18.9774
0.32208	0.31208	21.9492	0.29139	11.232	18.9852
0.32242	0.31241	21.9576	0.29172	11.2398	19.0008
0.32276	0.31274	21.966	0.29206	11.2398	19.0086
0.32309	0.31307	21.9828	0.29239	11.2476	19.0242
0.32342	0.31341	21.9912	0.29272	11.2476	19.0398
0.32375	0.31374	22.008	0.29305	11.2554	19.0476
0.32408	0.31409	22.0164	0.29338	11.2554	19.0632
0.32441	0.31442	22.0332	0.29372	11.2632	19.071
0.32476	0.31475	22.0416	0.29405	11.2632	19.0866
0.3251	0.31508	22.0584	0.2944	11.271	19.1022
0.32543	0.31541	22.0668	0.29471	11.271	19.11
0.32576	0.31575	22.0836	0.29504	11.2788	19.1256
0.32609	0.31608	22.092	0.29537	11.2788	19.1412
0.32642	0.31642	22.1004	0.29572	11.2866	19.1568
0.32675	0.31675	22.1172	0.29606	11.2866	19.1646
0.3271	0.31708	22.134	0.29639	11.2944	19.1802
0.32743	0.31741	22.1424	0.29673	11.2944	19.188
0.32777	0.31774	22.1592	0.29706	11.3022	19.2036
0.3281	0.31809	22.1676	0.29739	11.3022	19.2192
0.32843	0.31842	22.1844	0.29772	11.3022	19.2348
0.32876	0.31876	22.1928	0.29805	11.31	19.2426
0.32909	0.31909	22.2096	0.2984	11.31	19.2504
0.32943	0.31942	22.218	0.29873	11.3178	19.266
0.32976	0.31975	22.2348	0.29906	11.3178	19.2816
0.33011	0.32008	22.2516	0.29939	11.3256	19.2894
0.33044	0.32043	22.26	0.29972	11.3256	19.305
0.33077	0.32076	22.2768	0.30006	11.3334	19.3206
0.3311	0.32109	22.2936	0.30039	11.3334	19.3284
0.33143	0.32142	22.302	0.30074	11.3412	19.344
0.33177	0.32175	22.3188	0.30107	11.3412	19.3518
0.3321	0.32208	22.3272	0.3014	11.349	19.3674
0.33243	0.32242	22.344	0.30173	11.349	19.3752
0.33276	0.32275	22.3524	0.30206	11.3568	19.3908
0.33309	0.32309	22.3692	0.30239	11.3568	19.3986
0.33342	0.32342	22.3776	0.30273	11.3568	19.4142
0.33376	0.32377	22.3944	0.30306	11.3646	19.422
0.33411	0.32408	22.4028	0.3034	11.3646	19.4376
0.33444	0.32441	22.4196	0.30373	11.3724	19.4454
0.33478	0.32476	22.428	0.30406	11.3724	19.461
0.3351	0.32509	22.4448	0.30439	11.3802	19.4688
0.33543	0.32543	22.4532	0.30472	11.3802	19.4844
0.33576	0.32576	22.47	0.30507	11.388	19.5
0.3361	0.32609	22.4784	0.3054	11.388	19.5078
0.33643	0.32642	22.4952	0.30574	11.3958	19.5234
0.33678	0.32675	22.5036	0.30607	11.3958	19.539
0.33711	0.32708	22.512	0.30639	11.4036	19.5468
0.33744	0.32743	22.5288	0.30673	11.4036	19.5624
0.33777	0.32776	22.5372	0.30706	11.4036	19.578
0.3381	0.3281	22.554	0.3074	11.4114	19.5858
0.33844	0.32843	22.5624	0.30773	11.4114	19.6014
0.33877	0.32876	22.5708	0.30808	11.4192	19.617
0.33911	0.32909	22.5876	0.30841	11.4192	19.6248
0.33944	0.32942	22.596	0.30874	11.427	19.6404
0.33977	0.32976	22.6128	0.30905	11.427	19.656
0.3401	0.33011	22.6212	0.3094	11.4348	19.6638
0.34043	0.33044	22.638	0.30973	11.4348	19.6794
0.34078	0.33077	22.6464	0.31007	11.4348	19.6872
0.34112	0.3311	22.6632	0.3104	11.4426	19.7028
0.34145	0.33143	22.6716	0.31075	11.4426	19.7106
0.34178	0.33176	22.6884	0.31106	11.4504	19.7262
0.34211	0.3321	22.6968	0.31141	11.4504	19.734
0.34244	0.33243	22.7136	0.31174	11.4504	19.7418
0.34277	0.33277	22.722	0.31208	11.4504	19.7496
0.3431	0.33309	22.7304	0.31241	11.4582	19.7652
0.34344	0.33342	22.7472	0.31275	11.4582	19.773
0.34377	0.33376	22.7556	0.31307	11.4582	19.7808
0.34412	0.33409	22.7724	0.3134	11.466	19.7964
0.34445	0.33444	22.7892	0.31374	11.466	19.8042
0.34476	0.33477	22.7976	0.31407	11.4738	19.812
0.34511	0.33511	22.806	0.31442	11.4738	19.8276
0.34544	0.33544	22.8228	0.31475	11.4816	19.8354
0.34578	0.33576	22.8312	0.31508	11.4816	19.8432
0.34611	0.3361	22.848	0.31541	11.4894	19.8588
0.34646	0.33643	22.8648	0.31574	11.4894	19.8666
0.34677	0.33678	22.8732	0.31607	11.4972	19.8744
0.3471	0.33711	22.89	0.31641	11.4972	19.89
0.34745	0.33744	22.8984	0.31674	11.505	19.8978
0.34778	0.33777	22.9152	0.31708	11.505	19.9056
0.34812	0.3381	22.9236	0.31741	11.5128	19.9212
0.34845	0.33843	22.9404	0.31774	11.5128	19.929
0.34878	0.33877	22.9488	0.31807	11.5206	19.9368
0.34911	0.33911	22.9656	0.3184	11.5284	19.9524
0.34944	0.33944	22.9824	0.31875	11.5284	19.9602
0.34977	0.33977	22.9908	0.31908	11.5284	19.968
0.35011	0.3401	22.9992	0.31942	11.5362	19.9836
0.35046	0.34043	23.016	0.31975	11.544	19.9914
0.35079	0.34076	23.0244	0.32008	11.544	20.007
0.35112	0.34111	23.0412	0.32041	11.5518	20.0148
0.35145	0.34144	23.0496	0.32074	11.5518	20.0304
0.35178	0.34178	23.058	0.32107	11.5518	20.0382
0.35212	0.34211	23.0664	0.32142	11.5596	20.0538
0.35245	0.34244	23.0832	0.32175	11.5596	20.0616
0.35279	0.34277	23.0916	0.32209	11.5674	20.0772
0.35312	0.3431	23.1	0.32241	11.5674	20.0928
0.35345	0.34344	23.1168	0.32274	11.5752	20.1006
0.35378	0.34379	23.1252	0.32308	11.5752	20.1084
0.35411	0.34412	23.142	0.32341	11.583	20.1162
0.35446	0.34445	23.1504	0.32375	11.583	20.1318
0.35479	0.34478	23.1588	0.32408	11.583	20.1396
0.35512	0.34511	23.1756	0.32441	11.5908	20.1474
0.35546	0.34544	23.184	0.32474	11.5986	20.163
0.35579	0.34578	23.2008	0.32507	11.5986	20.1708
0.35612	0.34611	23.2092	0.32542	11.6064	20.1786
0.35645	0.34646	23.2176	0.32575	11.6064	20.1942
0.35678	0.34679	23.2344	0.32609	11.6142	20.202
0.35713	0.3471	23.2428	0.32642	11.6142	20.2098
0.35746	0.34743	23.2596	0.32675	11.622	20.2176
0.3578	0.34778	23.268	0.32708	11.622	20.2332
0.35813	0.34811	23.2764	0.32741	11.6298	20.241
0.35845	0.34845	23.2932	0.32776	11.6298	20.2566
0.35879	0.34878	23.3016	0.32809	11.6376	20.2644
0.35912	0.34911	23.3184	0.32843	11.6376	20.28
0.35946	0.34944	23.3268	0.32876	11.6454	20.2878
0.35979	0.34977	23.3436	0.32909	11.6532	20.2956
0.36012	0.35011	23.352	0.32942	11.6532	20.3034
0.36045	0.35044	23.3604	0.32975	11.661	20.319
0.36078	0.35079	23.3772	0.33008	11.661	20.3268
0.36111	0.35112	23.3856	0.33042	11.6688	20.3424
0.36146	0.35145	23.394	0.33077	11.6766	20.3502
0.3618	0.35178	23.4108	0.3311	11.6766	20.358
0.36213	0.35211	23.4192	0.33143	11.6844	20.3736
0.36246	0.35245	23.4276	0.33176	11.6844	20.3814
0.36279	0.35278	23.4444	0.33209	11.6922	20.3892
0.36312	0.35312	23.4528	0.33242	11.7	20.4048
0.36345	0.35345	23.4696	0.33276	11.7	20.4126
0.3638	0.35378	23.478	0.33309	11.7078	20.4204
0.36413	0.35411	23.4948	0.33343	11.7078	20.436
0.36447	0.35444	23.5032	0.33376	11.7156	20.4438
0.3648	0.35479	23.52	0.33408	11.7156	20.4516
0.36513	0.35512	23.5284	0.33442	11.7234	20.4672
0.36546	0.35546	23.5452	0.33475	11.7234	20.475
0.36579	0.35579	23.5536	0.3351	11.7312	20.4906
0.36613	0.35612	23.562	0.33543	11.7312	20.4984
0.36646	0.35645	23.5788	0.33576	11.739	20.5062
0.36681	0.35678	23.5872	0.33609	11.739	20.5218
0.36714	0.35713	23.604	0.33642	11.739	20.5296
0.36747	0.35746	23.6124	0.33676	11.7468	20.5374
0.3678	0.3578	23.6208	0.33709	11.7468	20.5452
0.36813	0.35813	23.6376	0.33744	11.7468	20.5608
0.36847	0.35846	23.646	0.33777	11.7546	20.5686
0.3688	0.35879	23.6628	0.3381	11.7546	20.5764
0.36914	0.35912	23.6712	0.33843	11.7624	20.5842
0.36947	0.35946	23.688	0.33876	11.7624	20.5998
0.36979	0.35979	23.6964	0.3391	11.7624	20.6076
0.37012	0.36014	23.7048	0.33943	11.7702	20.6154
0.37046	0.36047	23.7216	0.33977	11.778	20.6232
0.37079	0.36078	23.73	0.3401	11.778	20.6388
0.37114	0.36111	23.7384	0.34043	11.7858	20.6466
0.37147	0.36146	23.7468	0.34076	11.7936	20.6544
0.3718	0.3618	23.7636	0.34109	11.7936	20.67
0.37213	0.36213	23.772	0.34144	11.8014	20.6778
0.37246	0.36246	23.7888	0.34177	11.8014	20.6934
0.3728	0.36279	23.7972	0.34211	11.8092	20.7012
0.37313	0.36312	23.814	0.34244	11.8092	20.709
0.37348	0.36347	23.8224	0.34277	11.817	20.7168
0.37381	0.3638	23.8308	0.3431	11.817	20.7324
0.37414	0.36414	23.8476	0.34343	11.8248	20.7402
0.37447	0.36447	23.856	0.34376	11.8248	20.748
0.3748	0.3648	23.8644	0.3441	11.8248	20.7636
0.37514	0.36513	23.8812	0.34443	11.8326	20.7714
0.37548	0.36546	23.8896	0.34478	11.8326	20.787
0.37581	0.36579	23.898	0.34511	11.8404	20.7948
0.37614	0.36613	23.9148	0.34544	11.8404	20.8026
0.37647	0.36648	23.9232	0.34577	11.8404	20.8104
0.3768	0.36681	23.94	0.3461	11.8404	20.826
0.37713	0.36714	23.9484	0.34643	11.8482	20.8338
0.37748	0.36747	23.9568	0.34677	11.8482	20.8416
0.37781	0.3678	23.9736	0.3471	11.856	20.8572
0.37815	0.36813	23.982	0.34743	11.856	20.865
0.37848	0.36847	23.9988	0.34776	11.856	20.8728
0.37881	0.3688	24.0072	0.34809	11.8638	20.8884
0.37914	0.36914	24.0156	0.34844	11.8638	20.8962
0.37947	0.36947	24.0324	0.34878	11.8716	20.904
0.37981	0.3698	24.0408	0.34911	11.8716	20.9196
0.38016	0.37013	24.0576	0.34944	11.8794	20.9274
0.38049	0.37046	24.066	0.34977	11.8872	20.9352
0.38082	0.37081	24.0828	0.3501	11.8872	20.943
0.38115	0.37114	24.0996	0.35043	11.895	20.9586
0.38148	0.37148	24.108	0.35077	11.895	20.9664
0.38181	0.37181	24.1164	0.3511	11.9028	20.982
0.38215	0.37214	24.1332	0.35145	11.9028	20.9898
0.38248	0.37247	24.1416	0.35178	11.9106	20.9976
0.38283	0.3728	24.1584	0.35211	11.9106	21.0054
0.38316	0.37313	24.1668	0.35244	11.9106	21.0132
0.38349	0.37348	24.1752	0.35277	11.9184	21.0288
0.38382	0.37381	24.1836	0.35311	11.9262	21.0366
0.38415	0.37415	24.2004	0.35345	11.9262	21.0444
0.38449	0.37447	24.2088	0.35378	11.934	21.0522
0.38482	0.3748	24.2172	0.35411	11.934	21.06
0.38515	0.37514	24.234	0.35444	11.9418	21.0756
0.38549	0.37547	24.2424	0.35477	11.9418	21.0834
0.38581	0.37581	24.2508	0.3551	11.9496	21.0912
0.38614	0.37614	24.2592	0.35545	11.9496	21.099
0.38648	0.37647	24.276	0.35578	11.9574	21.1068
0.38681	0.3768	24.2844	0.35612	11.9574	21.1224
0.38716	0.37713	24.2928	0.35645	11.9574	21.1302
0.38749	0.37748	24.3096	0.35678	11.9652	21.138
0.38782	0.37781	24.318	0.35711	11.9652	21.1458
0.38815	0.37815	24.3264	0.35744	11.973	21.1536
0.38848	0.37848	24.3432	0.35779	11.973	21.1692
0.38882	0.37881	24.36	0.35812	11.9808	21.177
0.38915	0.37914	24.3684	0.35846	11.9808	21.1848
0.38949	0.37947	24.3768	0.35879	11.9886	21.1926
0.38982	0.37981	24.3936	0.35912	11.9964	21.2004
0.39015	0.38014	24.402	0.35945	11.9964	21.2082
0.39048	0.38049	24.4188	0.35978	11.9964	21.2238
0.39081	0.38082	24.4272	0.36012	12.0042	21.2316
0.39116	0.38115	24.444	0.36045	12.0042	21.2394
0.39149	0.38148	24.4608	0.36078	12.012	21.2472
0.39183	0.38181	24.4692	0.36113	12.012	21.255
0.39216	0.38214	24.486	0.36144	12.0198	21.2628
0.39249	0.38248	24.4944	0.36179	12.0198	21.2784
0.39282	0.38281	24.5028	0.36212	12.0276	21.2862
0.39315	0.38316	24.5196	0.36246	12.0276	21.294
0.3935	0.38349	24.528	0.36279	12.0354	21.3018
0.39383	0.38382	24.5364	0.36312	12.0354	21.3174
0.39417	0.38415	24.5532	0.36345	12.0432	21.3252
0.3945	0.38448	24.5616	0.36378	12.051	21.333
0.39483	0.38482	24.5784	0.36411	12.051	21.3486
0.39516	0.38515	24.5868	0.36446	12.0588	21.3564
0.39549	0.38549	24.5952	0.3648	12.0588	21.3642
0.39583	0.38582	24.6036	0.36513	12.0666	21.372
0.39616	0.38615	24.6204	0.36547	12.0666	21.3876
0.39651	0.38648	24.6288	0.3658	12.0744	21.3954
0.39684	0.38681	24.6372	0.36612	12.0822	21.4032
0.39717	0.38716	24.654	0.36645	12.0822	21.411
0.39748	0.38749	24.6624	0.36679	12.09	21.4266
0.39783	0.38783	24.6708	0.36714	12.09	21.4344
0.39816	0.38816	24.6876	0.36747	12.0978	21.4422
0.3985	0.38848	24.696	0.3678	12.1056	21.45
0.39883	0.38882	24.7044	0.36813	12.1056	21.4578
0.39917	0.38915	24.7212	0.36846	12.1134	21.4734
0.39949	0.38949	24.7296	0.36879	12.1212	21.4812
0.39982	0.38982	24.7464	0.36913	12.1212	21.489
0.40016	0.39015	24.7548	0.36946	12.129	21.4968
0.4005	0.39048	24.7632	0.3698	12.1368	21.5046
0.40084	0.39081	24.78	0.37013	12.1368	21.5124
0.40117	0.39114	24.7884	0.37046	12.1446	21.528
0.4015	0.39149	24.7968	0.37079	12.1446	21.5358
0.40183	0.39183	24.8136	0.37112	12.1524	21.5436
0.40216	0.39216	24.822	0.37145	12.1602	21.5514
0.4025	0.39249	24.8388	0.3718	12.1602	21.5592
0.40283	0.39282	24.8472	0.37213	12.168	21.567
0.40318	0.39315	24.8556	0.37247	12.168	21.5748
0.40351	0.39348	24.8724	0.3728	12.168	21.5826
0.40384	0.39383	24.8808	0.37313	12.1758	21.5904
0.40417	0.39416	24.8892	0.37346	12.1758	21.5982
0.4045	0.3945	24.906	0.37379	12.1836	21.606
0.40483	0.39483	24.9144	0.37414	12.1836	21.6138
0.40517	0.39516	24.9312	0.37447	12.1914	21.6216
0.4055	0.39549	24.9396	0.3748	12.1992	21.6294
0.40584	0.39582	24.9564	0.37513	12.1992	21.6372
0.40617	0.39616	24.9648	0.37546	12.207	21.6528
0.4065	0.39649	24.9732	0.3758	12.207	21.6606
0.40683	0.39684	24.99	0.37613	12.2148	21.6684
0.40716	0.39717	24.9984	0.37647	12.2148	21.6762
0.40751	0.3975	25.0068	0.3768	12.2226	21.684
0.40785	0.39783	25.0236	0.37713	12.2226	21.6918
0.40818	0.39816	25.032	0.37746	12.2304	21.6996
0.40851	0.3985	25.0488	0.37779	12.2304	21.7074
0.40884	0.39884	25.0572	0.37814	12.2304	21.723
0.40917	0.39917	25.0656	0.37847	12.2382	21.723
0.40952	0.3995	25.0824	0.37881	12.246	21.7386
0.40985	0.39983	25.0908	0.37914	12.246	21.7464
0.41019	0.40016	25.1076	0.37947	12.2538	21.7542
0.41052	0.4005	25.116	0.3798	12.2538	21.762
0.41085	0.40084	25.1244	0.38013	12.2616	21.7698
0.41117	0.40117	25.1412	0.38047	12.2616	21.7776
0.41151	0.4015	25.1496	0.3808	12.2694	21.7854
0.41184	0.40183	25.158	0.38115	12.2694	21.7932
0.41218	0.40216	25.1748	0.38148	12.2772	21.801
0.41251	0.40249	25.1832	0.38181	12.2772	21.8088
0.41284	0.40283	25.1916	0.38214	12.285	21.8166
0.41317	0.40318	25.2	0.38247	12.285	21.8244
0.4135	0.40351	25.2168	0.38281	12.2928	21.8322
0.41383	0.40384	25.2252	0.38314	12.2928	21.84
0.41418	0.40417	25.2336	0.38349	12.3006	21.8478
0.41452	0.4045	25.242	0.38382	12.3084	21.8556
0.41485	0.40483	25.2588	0.38415	12.3084	21.8712
0.41518	0.40517	25.2672	0.38448	12.3162	21.879
0.41551	0.4055	25.2756	0.38481	12.3162	21.8868
0.41584	0.40584	25.284	0.38514	12.324	21.8946
0.41617	0.40617	25.3008	0.38548	12.3318	21.9024
0.41651	0.4065	25.3092	0.38581	12.3318	21.9102
0.41684	0.40683	25.326	0.38615	12.3396	21.918
0.41719	0.40716	25.3344	0.38647	12.3396	21.9258
0.41752	0.40751	25.3512	0.3868	12.3474	21.9336
0.41785	0.40784	25.3596	0.38714	12.3474	21.9414
0.41818	0.40818	25.3764	0.38747	12.3552	21.9492
0.41851	0.40851	25.3848	0.38782	12.363	21.957
0.41885	0.40884	25.3932	0.38815	12.363	21.9648
0.41918	0.40917	25.41	0.38849	12.363	21.9804
0.41953	0.4095	25.4184	0.38881	12.3708	21.9882
0.41986	0.40985	25.4352	0.38914	12.3786	21.996
0.42019	0.41018	25.4436	0.38948	12.3786	22.0038
0.42052	0.41052	25.4604	0.38981	12.3864	22.0116
0.42085	0.41085	25.4688	0.39015	12.3864	22.0194
0.42119	0.41118	25.4772	0.39048	12.3942	22.035
0.42153	0.41151	25.494	0.39081	12.3942	22.0428
0.42186	0.41184	25.5024	0.39114	12.402	22.0506
0.42219	0.41218	25.5192	0.39147	12.402	22.0584
0.42252	0.41251	25.5276	0.3918	12.402	22.0662
0.42285	0.41284	25.5444	0.39215	12.4098	22.074
0.42318	0.41317	25.5528	0.39248	12.4098	22.0818
0.42353	0.41352	25.5696	0.39282	12.4176	22.0896
0.42386	0.41385	25.578	0.39315	12.4176	22.0974
0.4242	0.41418	25.5948	0.39348	12.4254	22.1052
0.42452	0.41452	25.6032	0.39381	12.4254	22.113
0.42485	0.41485	25.6116	0.39414	12.4332	22.1208
0.42518	0.41519	25.6284	0.39449	12.4332	22.1286
0.42552	0.41552	25.6368	0.39483	12.441	22.1364
0.42586	0.41584	25.6536	0.39516	12.441	22.1442
0.42619	0.41617	25.662	0.39549	12.441	22.152
0.42654	0.41651	25.6704	0.39582	12.4488	22.1598
0.42685	0.41684	25.6872	0.39615	12.4488	22.1676
0.42718	0.41719	25.6956	0.39648	12.4566	22.1832
0.42751	0.41752	25.7124	0.39682	12.4566	22.191
0.42786	0.41785	25.7292	0.39715	12.4644	22.191
0.42819	0.41818	25.7376	0.3975	12.4644	22.1988
0.42853	0.41851	25.746	0.39783	12.4722	22.2066
0.42886	0.41885	25.7628	0.39814	12.4722	22.2144
0.42919	0.41918	25.7712	0.39849	12.48	22.2222
0.42952	0.41953	25.788	0.39882	12.48	22.23
0.42985	0.41986	25.7964	0.39916	12.4878	22.2378
0.4302	0.42019	25.8132	0.39949	12.4878	22.2456
0.43053	0.42052	25.8216	0.39983	12.4956	22.2534
0.43087	0.42085	25.8384	0.40016	12.4956	22.2612
0.4312	0.42119	25.8468	0.40048	12.5034	22.269
0.43153	0.42152	25.8552	0.40083	12.5034	22.2768
0.43186	0.42186	25.872	0.40116	12.5112	22.2846
0.43219	0.42219	25.8804	0.40149	12.5112	22.3002
0.43253	0.42252	25.8972	0.40183	12.519	22.308
0.43286	0.42285	25.9056	0.40216	12.519	22.3158
0.43321	0.42318	25.9224	0.40249	12.5268	22.3236
0.43354	0.42351	25.9308	0.40282	12.5268	22.3314
0.43387	0.42386	25.9392	0.40315	12.5346	22.3392
0.4342	0.42419	25.956	0.40349	12.5346	22.347
0.43453	0.42453	25.9644	0.40384	12.5424	22.3548
0.43487	0.42486	25.9812	0.40417	12.5502	22.3626
0.4352	0.42519	25.9896	0.4045	12.5502	22.3704
0.43554	0.42552	26.0064	0.40483	12.558	22.3782
0.43587	0.42586	26.0148	0.40516	12.558	22.386
0.4362	0.42619	26.0232	0.40549	12.5658	22.3938
0.43653	0.42654	26.04	0.40583	12.5736	22.4016
0.43686	0.42687	26.0484	0.40617	12.5736	22.4094
0.43721	0.4272	26.0652	0.4065	12.5814	22.4172
0.43754	0.42753	26.0736	0.40683	12.5814	22.425
0.43788	0.42786	26.082	0.40716	12.5892	22.4328
0.43821	0.42819	26.0988	0.40749	12.597	22.4406
0.43853	0.42853	26.1072	0.40782	12.597	22.4484
0.43886	0.42886	26.1156	0.40817	12.6048	22.4562
0.4392	0.42919	26.1324	0.4085	12.6048	22.464
0.43953	0.42952	26.1408	0.40884	12.6126	22.464
0.43988	0.42985	26.1576	0.40917	12.6126	22.4796
0.44021	0.4302	26.166	0.4095	12.6204	22.4874
0.44054	0.43053	26.1744	0.40983	12.6204	22.4952
0.44087	0.43087	26.1912	0.41016	12.6282	22.503
0.4412	0.4312	26.1996	0.41051	12.6282	22.5108
0.44154	0.43153	26.2164	0.41084	12.636	22.5186
0.44187	0.43186	26.2248	0.41118	12.636	22.5186
0.44221	0.43219	26.2416	0.41151	12.636	22.5342
0.44254	0.43252	26.25	0.41184	12.6438	22.5342
0.44287	0.43286	26.2668	0.41217	12.6438	22.542
0.4432	0.43321	26.2752	0.4125	12.6516	22.5498
0.44353	0.43354	26.292	0.41284	12.6516	22.5576
0.44386	0.43387	26.3004	0.41317	12.6594	22.5732
0.44421	0.4342	26.3172	0.4135	12.6594	22.581
0.44455	0.43453	26.3256	0.41385	12.6672	22.5888
0.44488	0.43486	26.3424	0.41416	12.6672	22.5966
0.44521	0.4352	26.3508	0.41449	12.675	22.5966
0.44554	0.43553	26.3676	0.41484	12.675	22.6044
0.44587	0.43587	26.376	0.41517	12.6828	22.6122
0.4462	0.43619	26.3928	0.41551	12.6906	22.62
0.44655	0.43652	26.4012	0.41584	12.6906	22.6278
0.44688	0.43686	26.418	0.41617	12.6984	22.6356
0.44722	0.43719	26.4264	0.4165	12.6984	22.6434
0.44755	0.43754	26.4432	0.41683	12.7062	22.6512
0.44788	0.43787	26.4516	0.41717	12.7062	22.659
0.44821	0.43821	26.46	0.41752	12.7062	22.6668
0.44855	0.43854	26.4768	0.41785	12.714	22.6746
0.44888	0.43887	26.4852	0.41818	12.714	22.6824
0.44923	0.4392	26.502	0.41851	12.7218	22.6902
0.44956	0.43953	26.5104	0.41884	12.7296	22.698
0.44989	0.43988	26.5272	0.41917	12.7296	22.7058
0.45022	0.44021	26.5356	0.41951	12.7296	22.7136
0.45055	0.44054	26.5524	0.41984	12.7374	22.7214
0.45088	0.44087	26.5608	0.42019	12.7452	22.7292
0.45122	0.4412	26.5776	0.42052	12.7452	22.737
0.45155	0.44154	26.586	0.42085	12.753	22.737
0.45188	0.44187	26.6028	0.42118	12.753	22.7448
0.45221	0.44221	26.6112	0.42151	12.7608	22.7526
0.45254	0.44254	26.6196	0.42185	12.7608	22.7604
0.45288	0.44287	26.6364	0.42219	12.7686	22.7682
0.45321	0.4432	26.6448	0.42252	12.7686	22.7838
0.45356	0.44353	26.6616	0.42285	12.7764	22.7916
0.45389	0.44386	26.67	0.42318	12.7842	22.7994
0.45422	0.44421	26.6868	0.42351	12.7842	22.7994
0.45455	0.44454	26.6952	0.42384	12.792	22.8072
0.45488	0.44488	26.712	0.42419	12.7998	22.815
0.45521	0.44521	26.7204	0.42452	12.7998	22.8228
0.45555	0.44554	26.7372	0.42486	12.8076	22.8306
0.4559	0.44587	26.7456	0.42519	12.8154	22.8384
0.45623	0.4462	26.754	0.42552	12.8154	22.8462
0.45656	0.44655	26.7708	0.42584	12.8232	22.854
0.45689	0.44688	26.7792	0.42618	12.8232	22.8618
0.45722	0.44722	26.796	0.42651	12.831	22.8696
0.45755	0.44755	26.8044	0.42685	12.8388	22.8774
0.45789	0.44788	26.8212	0.42718	12.8388	22.8852
0.45822	0.44821	26.8296	0.42751	12.8466	22.893
0.45856	0.44854	26.8464	0.42784	12.8466	22.9008
0.45889	0.44888	26.8548	0.42817	12.8544	22.9086
0.45921	0.44921	26.8716	0.42852	12.8622	22.9164
0.45955	0.44956	26.88	0.42885	12.8622	22.9242
0.45988	0.44989	26.8968	0.42919	12.87	22.932
0.46023	0.45022	26.9052	0.42952	12.87	22.932
0.46056	0.45055	26.922	0.42985	12.8778	22.9398
0.4609	0.45088	26.9304	0.43018	12.8778	22.9476
0.46123	0.45122	26.9472	0.43051	12.8856	22.9554
0.46156	0.45155	26.9556	0.43086	12.8934	22.9632
0.46189	0.45189	26.9724	0.43119	12.8934	22.971
0.46222	0.45222	26.9892	0.43153	12.9012	22.9788
0.46256	0.45255	26.9976	0.43186	12.9012	22.9866
0.46289	0.45288	27.0144	0.43219	12.909	22.9944
0.46324	0.45321	27.0228	0.43252	12.909	23.0022
0.46357	0.45356	27.0396	0.43285	12.9168	23.01
0.46388	0.45389	27.048	0.43318	12.9168	23.0178
0.46423	0.45423	27.0564	0.43352	12.9246	23.0256
0.46456	0.45455	27.0732	0.43387	12.9246	23.0334
0.4649	0.45488	27.0816	0.4342	12.9324	23.0412
0.46523	0.45522	27.0984	0.43453	12.9324	23.049
0.46556	0.45555	27.1068	0.43486	12.9402	23.0568
0.46589	0.4559	27.1236	0.43519	12.948	23.0646
0.46622	0.45623	27.132	0.43553	12.948	23.0802
0.46655	0.45656	27.1488	0.43586	12.9558	23.088
0.4669	0.45689	27.1572	0.4362	12.9558	23.0958
0.46724	0.45722	27.1656	0.43653	12.9636	23.1036
0.46757	0.45755	27.1824	0.43686	12.9714	23.1114
0.4679	0.45789	27.1908	0.43719	12.9714	23.1192
0.46823	0.45822	27.1992	0.43752	12.9714	23.127
0.46856	0.45856	27.216	0.43787	12.9792	23.1348
0.46889	0.45889	27.2244	0.4382	12.987	23.1426
0.46923	0.45922	27.2328	0.43853	12.987	23.1504
0.46956	0.45955	27.2496	0.43887	12.9948	23.1582
0.46991	0.45988	27.258	0.4392	13.0026	23.166
0.47024	0.46023	27.2664	0.43953	13.0026	23.166
0.47057	0.46056	27.2832	0.43986	13.0104	23.1816
0.4709	0.4609	27.2916	0.44019	13.0104	23.1894
0.47123	0.46123	27.3	0.44054	13.0182	23.1972
0.47157	0.46156	27.3168	0.44087	13.0182	23.205
0.47191	0.46189	27.3252	0.4412	13.026	23.2128
0.47224	0.46222	27.342	0.44153	13.026	23.2206
0.47257	0.46256	27.3504	0.44186	13.0338	23.2284
0.4729	0.46289	27.3672	0.4422	13.0338	23.2362
0.47323	0.46322	27.3756	0.44253	13.0416	23.244
0.47356	0.46357	27.3924	0.44286	13.0494	23.244
0.47391	0.46388	27.4008	0.4432	13.0494	23.2596
0.47424	0.46421	27.4176	0.44353	13.0572	23.2674
0.47458	0.46456	27.426	0.44386	13.0572	23.2674
0.47491	0.46489	27.4428	0.44419	13.065	23.2752
0.47524	0.46523	27.4512	0.44452	13.065	23.283
0.47557	0.46556	27.4596	0.44487	13.0728	23.2908
0.4759	0.46589	27.4764	0.44521	13.0728	23.2986
0.47625	0.46622	27.4848	0.44554	13.0806	23.3064
0.47658	0.46655	27.5016	0.44587	13.0884	23.3142
0.47692	0.4669	27.51	0.4462	13.0884	23.322
0.47725	0.46723	27.5184	0.44653	13.0962	23.3298
0.47758	0.46757	27.5352	0.44686	13.0962	23.3376
0.47791	0.4679	27.552	0.44721	13.104	23.3454
0.47824	0.46823	27.5604	0.44754	13.1118	23.3532
0.47858	0.46856	27.5688	0.44788	13.1118	23.361
0.47891	0.46889	27.5856	0.44821	13.1196	23.3688
0.47924	0.46923	27.594	0.44854	13.1196	23.3766
0.47957	0.46956	27.6108	0.44887	13.1274	23.3844
0.4799	0.46991	27.6192	0.4492	13.1352	23.3922
0.48023	0.47024	27.636	0.44954	13.1352	23.4
0.48058	0.47057	27.6444	0.44989	13.1352	23.4078
0.48091	0.4709	27.6612	0.45022	13.143	23.4156
0.48125	0.47123	27.678	0.45055	13.143	23.4234
0.48158	0.47157	27.6864	0.45088	13.1508	23.4312
0.48191	0.4719	27.6948	0.45121	13.1508	23.439
0.48224	0.47224	27.7116	0.45154	13.1586	23.4468
0.48257	0.47257	27.72	0.45188	13.1664	23.4546
0.48292	0.4729	27.7368	0.45221	13.1742	23.4624
0.48325	0.47323	27.7536	0.45255	13.1742	23.4702
0.48359	0.47356	27.762	0.45288	13.182	23.478
0.48392	0.47389	27.7788	0.45321	13.1898	23.4858
0.48425	0.47424	27.7872	0.45353	13.1898	23.4936
0.48458	0.47457	27.804	0.45387	13.1976	23.5014
0.48491	0.47491	27.8124	0.4542	13.1976	23.5014
0.48525	0.47524	27.8292	0.45455	13.2054	23.5092
0.48558	0.47556	27.8376	0.45488	13.2132	23.517
0.48593	0.4759	27.8544	0.45521	13.2132	23.5248
0.48626	0.47623	27.8628	0.45554	13.221	23.5326
0.48659	0.47658	27.8712	0.45587	13.221	23.5326
0.4869	0.47691	27.888	0.45621	13.2288	23.5404
0.48725	0.47724	27.9048	0.45656	13.2366	23.5482
0.48758	0.47757	27.9132	0.45689	13.2366	23.556
0.48792	0.4779	27.93	0.45722	13.2444	23.5638
0.48825	0.47824	27.9468	0.45755	13.2444	23.5716
0.48859	0.47857	27.9552	0.45788	13.2522	23.5794
0.48892	0.47891	27.972	0.45821	13.26	23.5872
0.48925	0.47924	27.9804	0.45855	13.26	23.595
0.48958	0.47959	27.9972	0.45889	13.26	23.6028
0.48993	0.4799	28.0056	0.45922	13.2678	23.6106
0.49026	0.48023	28.0224	0.45955	13.2756	23.6184
0.49059	0.48058	28.0308	0.45988	13.2756	23.6262
0.49092	0.48091	28.0476	0.46021	13.2834	23.634
0.49125	0.48125	28.056	0.46054	13.2834	23.6418
0.49158	0.48158	28.0728	0.46089	13.2912	23.6496
0.49192	0.48191	28.0812	0.46122	13.2912	23.6574
0.49225	0.48224	28.098	0.46156	13.299	23.6652
0.4926	0.48257	28.1064	0.46189	13.299	23.673
0.49293	0.48292	28.1148	0.46222	13.3068	23.6886
0.49326	0.48325	28.1316	0.46255	13.3146	23.6964
0.49359	0.48359	28.14	0.46288	13.3146	23.7042
0.49392	0.48392	28.1568	0.46322	13.3224	23.712
0.49426	0.48425	28.1652	0.46355	13.3302	23.7198
0.49459	0.48458	28.1736	0.4639	13.338	23.7276
0.49493	0.48491	28.1904	0.46423	13.338	23.7354
0.49526	0.48524	28.1988	0.46456	13.3458	23.7432
0.49559	0.48558	28.2156	0.46489	13.3458	23.751
0.49592	0.48591	28.224	0.46522	13.3536	23.7588
0.49625	0.48626	28.2408	0.46556	13.3536	23.7666
0.49658	0.48659	28.2492	0.46589	13.3614	23.7744
0.49693	0.48692	28.2576	0.46622	13.3614	23.7822
0.49727	0.48725	28.2744	0.46655	13.3692	23.79
0.4976	0.48758	28.2912	0.46688	13.3692	23.7978
0.49793	0.48792	28.2996	0.46721	13.377	23.8056
0.49826	0.48825	28.308	0.46756	13.377	23.8134
0.49859	0.48858	28.3248	0.46789	13.3848	23.8212
0.49892	0.48892	28.3332	0.46823	13.3848	23.829
0.49926	0.48924	28.35	0.46856	13.3926	23.8368
0.49959	0.48958	28.3584	0.46889	13.4004	23.8446
0.49992	0.48991	28.3752	0.46922	13.4004	23.8524
0.50025	0.49026	28.3836	0.46955	13.4082	23.8602
0.50058	0.49059	28.4004	0.46988	13.4082	23.868
0.50093	0.49092	28.4088	0.47022	13.416	23.8758
0.50126	0.49125	28.4256	0.47055	13.416	23.8836
0.5016	0.49158	28.434	0.4709	13.4238	23.8914
0.50193	0.49191	28.4508	0.47123	13.4238	23.8992
0.50228	0.49225	28.4592	0.47156	13.4316	23.907
0.50261	0.4926	28.476	0.47189	13.4316	23.9148
0.50294	0.49293	28.4928	0.47222	13.4394	23.9226
0.50327	0.49326	28.5012	0.47256	13.4472	23.9304
0.5036	0.49359	28.518	0.4729	13.4472	23.9382
0.50394	0.49392	28.5264	0.47323	13.455	23.946
0.50427	0.49426	28.5432	0.47356	13.455	23.946
0.5046	0.49459	28.5516	0.47389	13.4628	23.9538
0.50493	0.49493	28.5684	0.47422	13.4706	23.9616
0.50526	0.49526	28.5768	0.47457	13.4706	23.9694
0.5056	0.49561	28.5936	0.4749	13.4784	23.9772
0.50593	0.49592	28.6104	0.47524	13.4862	23.985
0.50628	0.49625	28.6188	0.47557	13.4862	23.9928
0.50661	0.4966	28.6356	0.4759	13.494	23.9928
0.50694	0.49693	28.644	0.47623	13.494	24.0006
0.50727	0.49727	28.6608	0.47656	13.5018	24.0084
0.5076	0.4976	28.6692	0.47691	13.5018	24.0162
0.50793	0.49793	28.686	0.47724	13.5096	24.024
0.50827	0.49826	28.6944	0.47758	13.5174	24.0318
0.5086	0.49859	28.7112	0.47791	13.5174	24.0396
0.50894	0.49892	28.728	0.47824	13.5252	24.0396
0.50927	0.49926	28.7364	0.47857	13.5252	24.0474
0.5096	0.49961	28.7532	0.4789	13.533	24.0552
0.50993	0.49994	28.77	0.47924	13.5408	24.063
0.51026	0.50027	28.7784	0.47957	13.5408	24.0708
0.51061	0.5006	28.7952	0.47992	13.5486	24.0786
0.51094	0.50093	28.8036	0.48025	13.5486	24.0786
0.51128	0.50126	28.8204	0.48058	13.5564	24.0864
0.51161	0.5016	28.8288	0.48089	13.5642	24.0942
0.51194	0.50193	28.8372	0.48122	13.5642	24.102
0.51227	0.50228	28.854	0.48157	13.5642	24.1098
0.5126	0.50261	28.8708	0.48191	13.572	24.1176
0.51295	0.50294	28.8792	0.48224	13.5798	24.1254
0.51328	0.50327	28.896	0.48257	13.5798	24.1332
0.51362	0.5036	28.9044	0.4829	13.5876	24.141
0.51394	0.50394	28.9212	0.48323	13.5954	24.141
0.51427	0.50427	28.9296	0.48356	13.5954	24.1488
0.51461	0.5046	28.9464	0.48391	13.6032	24.1566
0.51494	0.50493	28.9632	0.48424	13.611	24.1566
0.51528	0.50526	28.9716	0.48458	13.611	24.1644
0.51561	0.50559	28.9884	0.48491	13.6188	24.1644
0.51594	0.50593	28.9968	0.48524	13.6266	24.1722
0.51627	0.50628	29.0136	0.48557	13.6266	24.1722
0.5166	0.50661	29.022	0.4859	13.6344	24.18
0.51695	0.50694	29.0388	0.48624	13.6344	24.18
0.51728	0.50727	29.0472	0.48657	13.6422	24.1878
0.51762	0.5076	29.064	0.48692	13.6422	24.1878
0.51796	0.50793	29.0724	0.48725	13.65	24.1956
0.51829	0.50827	29.0892	0.48758	13.6578	24.2034
0.51862	0.50861	29.0976	0.48791	13.6578	24.2034
0.51895	0.50894	29.1144	0.48824	13.6656	24.2112
0.51928	0.50927	29.1312	0.48858	13.6734	24.2112
0.51961	0.5096	29.1396	0.48891	13.6734	24.219
0.51996	0.50993	29.1564	0.48925	13.6812	24.219
0.52029	0.51026	29.1648	0.48957	13.6812	24.2268
0.52062	0.51061	29.1816	0.4899	13.689	24.2346
0.52095	0.51094	29.19	0.49024	13.6968	24.2346
0.52128	0.51128	29.2068	0.49057	13.6968	24.2346
0.52161	0.51161	29.2152	0.49092	13.7046	24.2424
0.52195	0.51194	29.232	0.49126	13.7046	24.2424
0.52228	0.51227	29.2488	0.49159	13.7124	24.2424
0.52263	0.5126	29.2572	0.49192	13.7124	24.2502
0.52296	0.51295	29.274	0.49225	13.7202	24.2502
0.52329	0.51328	29.2824	0.49258	13.7202	24.2502
0.52362	0.51362	29.2992	0.49291	13.7202	24.258
0.52395	0.51395	29.3076	0.49326	13.728	24.258
0.52429	0.51428	29.3244	0.49359	13.728	24.258
0.52462	0.51461	29.3412	0.49392	13.7358	24.2658
0.52496	0.51494	29.3496	0.49425	13.7358	24.2658
0.52529	0.51528	29.3664	0.49458	13.7436	24.2736
0.52562	0.51561	29.3748	0.49491	13.7514	24.2736
0.52595	0.51594	29.3916	0.49525	13.7514	24.2814
0.52628	0.51627	29.4084	0.49559	13.7592	24.2814
0.52663	0.5166	29.4168	0.49592	13.767	24.2814
0.52696	0.51693	29.4336	0.49625	13.7748	24.2892
0.5273	0.51728	29.4504	0.49658	13.7748	24.2892
0.52762	0.51762	29.4588	0.49691	13.7826	24.297
0.52795	0.51795	29.4756	0.49726	13.7826	24.3048
0.52828	0.51828	29.4924	0.49759	13.7904	24.3048
0.52862	0.51861	29.5008	0.49793	13.7982	24.3126
0.52897	0.51894	29.5176	0.49826	13.7982	24.3126
0.5293	0.51927	29.526	0.49859	13.806	24.3204
0.52964	0.51961	29.5428	0.49892	13.8138	24.3204
0.52997	0.51995	29.5596	0.49925	13.8216	24.3282
0.53029	0.52029	29.568	0.49959	13.8216	24.3282
0.53063	0.52062	29.5764	0.49992	13.8294	24.336
0.53096	0.52095	29.5932	0.50027	13.8372	24.3438
0.5313	0.52128	29.61	0.5006	13.8372	24.3438
0.53163	0.52161	29.6184	0.50093	13.845	24.3438
0.53196	0.52195	29.6268	0.50126	13.8528	24.3516
0.53229	0.52228	29.6436	0.50159	13.8528	24.3516
0.53262	0.52263	29.652	0.50192	13.8606	24.3516
0.53295	0.52296	29.6688	0.50226	13.8606	24.3516
0.5333	0.52329	29.6772	0.50261	13.8684	24.3516
0.53364	0.52362	29.694	0.50294	13.8762	24.3516
0.53397	0.52395	29.7024	0.50327	13.8762	24.3516
0.5343	0.52429	29.7192	0.5036	13.884	24.3438
0.53463	0.52462	29.7276	0.50393	13.8918	24.3516
0.53496	0.52496	29.7444	0.50426	13.8918	24.3516
0.53529	0.52529	29.7612	0.5046	13.8996	24.3516
0.53563	0.52562	29.7696	0.50493	13.8996	24.3594
0.53596	0.52595	29.7864	0.50527	13.9074	24.3594
0.53631	0.52628	29.8032	0.5056	13.9152	24.3672
0.53664	0.52661	29.8116	0.50592	13.9152	24.3672
0.53697	0.52696	29.8284	0.50626	13.923	24.375
0.5373	0.52729	29.8368	0.50659	13.923	24.375
0.53763	0.52762	29.8536	0.50694	13.9308	24.3828
0.53796	0.52795	29.862	0.50727	13.9308	24.3906
0.5383	0.52828	29.8704	0.5076	13.9386	24.3906
0.53863	0.52862	29.8872	0.50793	13.9464	24.3984
0.53898	0.52895	29.904	0.50826	13.9464	24.4062
0.53929	0.5293	29.9124	0.50859	13.9542	24.4062
0.53962	0.52964	29.9292	0.50893	13.962	24.414
0.53997	0.52997	29.946	0.50926	13.962	24.414
0.54031	0.5303	29.9544	0.5096	13.9698	24.4218
0.54064	0.53062	29.9712	0.50993	13.9776	24.4296
0.54098	0.53096	29.988	0.51026	13.9776	24.4374
0.54131	0.53129	29.9964	0.51059	13.9854	24.453
0.54163	0.53163	30.0132	0.51092	13.9854	24.4608
0.54196	0.53196	30.0216	0.51127	13.9932	24.4686
0.5423	0.53229	30.0384	0.5116	14.001	24.4764
0.54263	0.53262	30.0468	0.51194	14.001	24.4842
0.54298	0.53295	30.0636	0.51227	14.0088	24.4842
0.54331	0.5333	30.072	0.5126	14.0166	24.492
0.54364	0.53363	30.0888	0.51293	14.0166	24.4998
0.54397	0.53397	30.0972	0.51326	14.0166	24.5076
0.5443	0.5343	30.114	0.51361	14.0244	24.5154
0.54464	0.53463	30.1308	0.51394	14.0322	24.5154
0.54497	0.53496	30.1476	0.51428	14.04	24.5232
0.54531	0.53529	30.156	0.51461	14.04	24.531
0.54564	0.53563	30.1728	0.51494	14.0478	24.5466
0.54597	0.53596	30.1812	0.51527	14.0478	24.5544
0.5463	0.53631	30.198	0.5156	14.0556	24.5544
0.54663	0.53664	30.2148	0.51593	14.0634	24.5622
0.54698	0.53697	30.2232	0.51627	14.0634	24.57
0.54731	0.5373	30.24	0.5166	14.0712	24.5778
0.54765	0.53763	30.2568	0.51695	14.0712	24.5856
0.54798	0.53797	30.2652	0.51726	14.079	24.5934
0.54831	0.5383	30.2736	0.51761	14.0868	24.6012
0.54864	0.53865	30.2904	0.51794	14.0868	24.609
0.54897	0.53898	30.2988	0.51828	14.0946	24.6168
0.5493	0.53931	30.3156	0.51861	14.1024	24.6246
0.54965	0.53964	30.3324	0.51895	14.1024	24.6324
0.54998	0.53997	30.3408	0.51928	14.1102	24.6402
0.55032	0.5403	30.3576	0.5196	14.118	24.648
0.55065	0.54064	30.3744	0.51995	14.118	24.6558
0.55097	0.54098	30.3828	0.52027	14.1258	24.6636
0.55131	0.54131	30.3996	0.52062	14.1336	24.6714
0.55164	0.54164	30.408	0.52095	14.1336	24.6714
0.55198	0.54197	30.4248	0.52128	14.1414	24.6792
0.55231	0.5423	30.4332	0.52161	14.1414	24.687
0.55266	0.54263	30.45	0.52194	14.1492	24.6948
0.55299	0.54298	30.4668	0.52227	14.1492	24.7026
0.5533	0.54331	30.4752	0.52261	14.157	24.7104
0.55365	0.54364	30.492	0.52294	14.1648	24.7182
0.55398	0.54397	30.5004	0.52329	14.1648	24.726
0.55432	0.5443	30.5172	0.52362	14.1726	24.7338
0.55465	0.54464	30.534	0.52395	14.1804	24.7416
0.55498	0.54497	30.5424	0.52428	14.1804	24.7494
0.55531	0.54531	30.5592	0.52461	14.1882	24.7572
0.55564	0.54564	30.576	0.52495	14.196	24.765
0.55598	0.54597	30.5928	0.52528	14.196	24.7728
0.55631	0.5463	30.6012	0.52562	14.2038	24.7806
0.55666	0.54663	30.618	0.52595	14.2116	24.7884
0.55699	0.54696	30.6348	0.52628	14.2194	24.7962
0.55732	0.54731	30.6432	0.52661	14.2272	24.7962
0.55765	0.54764	30.66	0.52694	14.2272	24.8118
0.55798	0.54798	30.6684	0.52727	14.235	24.8196
0.55832	0.54831	30.6852	0.52762	14.2428	24.8274
0.55865	0.54864	30.6936	0.52795	14.2428	24.8352
0.559	0.54897	30.7104	0.52829	14.2506	24.843
0.55933	0.5493	30.7188	0.52862	14.2584	24.8508
0.55966	0.54965	30.7356	0.52894	14.2584	24.8586
0.55999	0.54998	30.744	0.52928	14.2662	24.8664
0.56032	0.55032	30.7608	0.52961	14.274	24.8742
0.56066	0.55065	30.7776	0.52996	14.2818	24.882
0.56099	0.55098	30.786	0.53029	14.2818	24.8898
0.56133	0.55131	30.8028	0.53063	14.2896	24.8898
0.56166	0.55164	30.8112	0.53096	14.2896	24.8976
0.56199	0.55198	30.828	0.53129	14.2974	24.9054
0.56232	0.55233	30.8364	0.53162	14.3052	24.9132
0.56265	0.55266	30.8532	0.53196	14.3052	24.921
0.56298	0.55299	30.8616	0.53229	14.313	24.9288
0.56333	0.55332	30.8784	0.53262	14.313	24.9366
0.56367	0.55365	30.8868	0.53297	14.3208	24.9444
0.564	0.55398	30.9036	0.5333	14.3208	24.9522
0.56433	0.55432	30.912	0.53363	14.3286	24.96
0.56466	0.55465	30.9288	0.53396	14.3286	24.9678
0.56499	0.55499	30.9372	0.53429	14.3364	24.9756
0.56532	0.55532	30.954	0.53463	14.3364	24.9834
0.56567	0.55564	30.9624	0.53496	14.3442	24.9912
0.566	0.55597	30.9792	0.53529	14.3442	24.999
0.56633	0.55631	30.9876	0.53562	14.352	25.0068
0.56667	0.55664	31.0044	0.53595	14.3598	25.0146
0.56699	0.55699	31.0128	0.53629	14.3598	25.0224
0.56733	0.55732	31.0296	0.53662	14.3676	25.0302
0.56766	0.55765	31.0464	0.53697	14.3676	25.038
0.568	0.55798	31.0548	0.5373	14.3754	25.038
0.56833	0.55831	31.0716	0.53763	14.3754	25.0458
0.56866	0.55865	31.0884	0.53796	14.3832	25.0536
0.56899	0.55898	31.0968	0.53829	14.391	25.0614
0.56932	0.55933	31.1136	0.53862	14.391	25.0692
0.56967	0.55966	31.1304	0.53896	14.3988	25.077
0.57	0.55999	31.1388	0.53931	14.3988	25.0848
0.57034	0.56032	31.1556	0.53964	14.4066	25.1004
0.57067	0.56065	31.164	0.53997	14.4144	25.1004
0.571	0.56099	31.1808	0.5403	14.4222	25.116
0.57133	0.56132	31.1892	0.54063	14.4222	25.1238
0.57166	0.56166	31.206	0.54096	14.43	25.1316
0.572	0.56199	31.2144	0.5413	14.4378	25.1316
0.57233	0.56232	31.2312	0.54163	14.4456	25.1394
0.57268	0.56265	31.248	0.54197	14.4534	25.1472
0.57301	0.56298	31.2564	0.5423	14.4612	25.155
0.57334	0.56333	31.2732	0.54263	14.4612	25.1628
0.57367	0.56367	31.2816	0.54296	14.469	25.1706
0.574	0.564	31.2984	0.54329	14.469	25.1784
0.57433	0.56433	31.3152	0.54364	14.4768	25.1862
0.57467	0.56466	31.3236	0.54397	14.4846	25.194
0.57502	0.56499	31.3404	0.54431	14.4846	25.2018
0.57535	0.56532	31.3572	0.54464	14.4924	25.2096
0.57568	0.56567	31.3656	0.54497	14.5002	25.2174
0.57601	0.566	31.3824	0.5453	14.5002	25.2174
0.57634	0.56634	31.3992	0.54563	14.508	25.2252
0.57667	0.56667	31.4076	0.54597	14.5158	25.233
0.57701	0.567	31.4244	0.5463	14.5236	25.2408
0.57734	0.56733	31.4328	0.54663	14.5236	25.2486
0.57767	0.56766	31.4496	0.54696	14.5314	25.2564
0.57801	0.56799	31.458	0.54729	14.5392	25.2642
0.57833	0.56833	31.4748	0.54764	14.5392	25.272
0.57867	0.56866	31.4832	0.54797	14.547	25.2798
0.579	0.56901	31.5	0.54831	14.5548	25.2876
0.57933	0.56932	31.5084	0.54864	14.5626	25.2954
0.57968	0.56965	31.5168	0.54897	14.5704	25.3032
0.58001	0.57	31.5336	0.5493	14.5704	25.311
0.58034	0.57033	31.542	0.54963	14.5782	25.3188
0.58067	0.57067	31.5588	0.54996	14.586	25.3266
0.581	0.571	31.5672	0.55031	14.5938	25.3344
0.58134	0.57133	31.584	0.55064	14.5938	25.3422
0.58167	0.57166	31.6008	0.55098	14.6016	25.35
0.58201	0.57199	31.6092	0.55131	14.6094	25.3578
0.58234	0.57233	31.626	0.55164	14.6172	25.3656
0.58267	0.57266	31.6344	0.55197	14.6172	25.3734
0.583	0.57301	31.6512	0.5523	14.625	25.3812
0.58333	0.57334	31.6596	0.55264	14.625	25.389
0.58368	0.57367	31.6764	0.55297	14.6328	25.3968
0.58401	0.574	31.6932	0.55332	14.6406	25.4046
0.58435	0.57433	31.71	0.55365	14.6484	25.4124
0.58468	0.57467	31.7184	0.55398	14.6484	25.4202
0.58501	0.575	31.7352	0.55431	14.6562	25.428
0.58534	0.57535	31.7436	0.55464	14.664	25.4358
0.58567	0.57568	31.7604	0.55498	14.664	25.4436
0.58602	0.57601	31.7772	0.55531	14.6718	25.4436
0.58636	0.57634	31.7856	0.55565	14.6796	25.4514
0.58669	0.57667	31.8024	0.55598	14.6874	25.4592
0.58702	0.57701	31.8108	0.55631	14.6874	25.467
0.58735	0.57734	31.8276	0.55664	14.6952	25.4748
0.58768	0.57768	31.8444	0.55697	14.703	25.4826
0.58801	0.57801	31.8528	0.55732	14.7108	25.4904
0.58835	0.57834	31.8696	0.55765	14.7108	25.4982
0.58868	0.57867	31.878	0.55798	14.7186	25.5138
0.58903	0.579	31.8948	0.55831	14.7264	25.5138
0.58936	0.57935	31.9032	0.55864	14.7264	25.5216
0.58969	0.57968	31.92	0.55898	14.7342	25.5294
0.59002	0.58001	31.9368	0.55931	14.7342	25.5372
0.59035	0.58035	31.9452	0.55966	14.742	25.545
0.59068	0.58068	31.962	0.55999	14.7498	25.5528
0.59102	0.581	31.9788	0.56033	14.7498	25.5606
0.59136	0.58134	31.9872	0.56065	14.7576	25.5684
0.59169	0.58167	32.004	0.56098	14.7654	25.5762
0.59202	0.58201	32.0124	0.56131	14.7654	25.584
0.59235	0.58234	32.0292	0.56165	14.7732	25.5918
0.59268	0.58269	32.0376	0.56199	14.781	25.5996
0.59301	0.58302	32.0544	0.56232	14.7888	25.6074
0.59336	0.58333	32.0628	0.56265	14.7888	25.6152
0.59369	0.58368	32.0712	0.56298	14.7966	25.623
0.59402	0.58401	32.088	0.56331	14.8044	25.623
0.59435	0.58435	32.1048	0.56364	14.8044	25.6308
0.59468	0.58468	32.1132	0.56399	14.8122	25.6386
0.59502	0.58501	32.1216	0.56432	14.82	25.6464
0.59535	0.58534	32.1384	0.56466	14.82	25.6542
0.5957	0.58567	32.1468	0.56499	14.8278	25.662
0.59603	0.58602	32.1636	0.56532	14.8356	25.662
0.59636	0.58635	32.1804	0.56565	14.8356	25.6698
0.59669	0.58669	32.1888	0.56598	14.8434	25.6776
0.59702	0.58702	32.2056	0.56633	14.8434	25.6854
0.59736	0.58735	32.2224	0.56666	14.8512	25.6932
0.59769	0.58768	32.2308	0.567	14.859	25.701
0.59803	0.58801	32.2476	0.56733	14.859	25.7088
0.59836	0.58834	32.2644	0.56766	14.8668	25.7166
0.59869	0.58868	32.2728	0.56799	14.8746	25.7244
0.59902	0.58903	32.2896	0.56832	14.8746	25.7322
0.59935	0.58936	32.3064	0.56866	14.8824	25.74
0.5997	0.58969	32.3148	0.56899	14.8902	25.7478
0.60003	0.59002	32.3316	0.56932	14.898	25.7556
0.60037	0.59035	32.34	0.56965	14.9058	25.7634
0.6007	0.59069	32.3484	0.56998	14.9058	25.7712
0.60103	0.59102	32.3568	0.57031	14.9136	25.779
0.60136	0.59136	32.3736	0.57066	14.9214	25.7868
0.60169	0.59169	32.382	0.57099	14.9214	25.7946
0.60204	0.59202	32.3988	0.57133	14.9292	25.8024
0.60237	0.59235	32.4072	0.57166	14.937	25.8102
0.60271	0.59268	32.4156	0.572	14.9448	25.8102
0.60304	0.59303	32.4324	0.57232	14.9448	25.818
0.60337	0.59336	32.4408	0.57265	14.9526	25.8258
0.6037	0.5937	32.4576	0.57299	14.9604	25.8414
0.60403	0.59403	32.466	0.57332	14.9604	25.8492
0.60436	0.59436	32.4828	0.57367	14.9682	25.857
0.6047	0.59469	32.4912	0.574	14.976	25.8648
0.60505	0.59502	32.508	0.57433	14.9838	25.8648
0.60538	0.59535	32.5164	0.57466	14.9838	25.8726
0.60571	0.5957	32.5332	0.57499	14.9916	25.8882
0.60604	0.59603	32.5416	0.57533	14.9916	25.8882
0.60637	0.59636	32.55	0.57566	14.9994	25.896
0.6067	0.59669	32.5668	0.57601	15.0072	25.9038
0.60704	0.59702	32.5836	0.57634	15.0072	25.9116
0.60737	0.59735	32.592	0.57667	15.015	25.9194
0.6077	0.59769	32.6088	0.577	15.0228	25.9272
0.60803	0.59803	32.6172	0.57733	15.0306	25.935
0.60836	0.59836	32.634	0.57767	15.0384	25.9428
0.6087	0.59869	32.6424	0.578	15.0384	25.9506
0.60903	0.59902	32.6592	0.57834	15.0462	25.9584
0.60938	0.59935	32.6676	0.57867	15.054	25.9662
0.60971	0.59968	32.6844	0.579	15.054	25.974
0.61004	0.60003	32.6928	0.57933	15.0618	25.9818
0.61037	0.60036	32.7096	0.57966	15.0696	25.9818
0.6107	0.6007	32.718	0.57999	15.0774	25.9896
0.61103	0.60103	32.7348	0.58034	15.0774	25.9974
0.61137	0.60136	32.7432	0.58067	15.0852	26.0052
0.61172	0.60169	32.76	0.58101	15.093	26.013
0.61205	0.60202	32.7684	0.58133	15.1008	26.0208
0.61238	0.60237	32.7768	0.58166	15.1086	26.0208
0.61271	0.6027	32.7936	0.582	15.1164	26.0286
0.61304	0.60304	32.802	0.58233	15.1164	26.0364
0.61337	0.60337	32.8188	0.58267	15.1242	26.0442
0.61371	0.6037	32.8272	0.58302	15.132	26.052
0.61405	0.60403	32.844	0.58335	15.132	26.0598
0.61438	0.60436	32.8524	0.58368	15.1398	26.0676
0.61471	0.6047	32.8692	0.58399	15.1476	26.0676
0.61504	0.60503	32.8776	0.58434	15.1476	26.0754
0.61537	0.60538	32.8944	0.58467	15.1554	26.091
0.61572	0.60571	32.9028	0.58501	15.1554	26.0988
0.61605	0.60604	32.9196	0.58534	15.1632	26.1066
0.61639	0.60637	32.928	0.58567	15.171	26.1144
0.61672	0.6067	32.9448	0.586	15.171	26.1222
0.61705	0.60704	32.9532	0.58633	15.1788	26.13
0.61738	0.60737	32.97	0.58668	15.1788	26.1378
0.61771	0.6077	32.9868	0.58701	15.1866	26.1456
0.61804	0.60803	32.9952	0.58735	15.1944	26.1534
0.61838	0.60836	33.012	0.58768	15.1944	26.1534
0.61871	0.60869	33.0204	0.58801	15.2022	26.1612
0.61904	0.60903	33.0372	0.58834	15.21	26.169
0.61937	0.60936	33.0456	0.58867	15.2178	26.1768
0.6197	0.60971	33.054	0.58901	15.2178	26.1846
0.62003	0.61004	33.0708	0.58934	15.2256	26.1846
0.62038	0.61038	33.0792	0.58969	15.2334	26.1924
0.62072	0.6107	33.096	0.59002	15.2412	26.2002
0.62105	0.61103	33.1044	0.59035	15.2412	26.208
0.62138	0.61137	33.1212	0.59068	15.249	26.2158
0.62171	0.6117	33.138	0.59101	15.2568	26.2236
0.62204	0.61205	33.1464	0.59134	15.2568	26.2314
0.62237	0.61238	33.1632	0.59168	15.2646	26.2392
0.62272	0.61271	33.18	0.59201	15.2724	26.247
0.62306	0.61304	33.1884	0.59235	15.2724	26.2548
0.62339	0.61337	33.2052	0.59268	15.2802	26.2548
0.62372	0.61371	33.2136	0.59301	15.2802	26.2626
0.62405	0.61404	33.2304	0.59334	15.288	26.2704
0.62438	0.61438	33.2388	0.59367	15.2958	26.2782
0.62471	0.61471	33.2556	0.59402	15.3036	26.286
0.62505	0.61504	33.2724	0.59435	15.3036	26.2938
0.62538	0.61537	33.2808	0.59469	15.3114	26.3016
0.62573	0.6157	33.2976	0.59502	15.3192	26.3094
0.62606	0.61605	33.306	0.59535	15.3192	26.3172
0.62639	0.61638	33.3228	0.59568	15.327	26.325
0.62672	0.61672	33.3312	0.59601	15.327	26.3328
0.62705	0.61705	33.348	0.59636	15.3348	26.3406
0.62739	0.61738	33.3564	0.59669	15.3426	26.3484
0.62772	0.61771	33.3732	0.59702	15.3504	26.3562
0.62806	0.61804	33.3816	0.59735	15.3504	26.364
0.62839	0.61838	33.3984	0.59768	15.3582	26.364
0.62872	0.61871	33.4068	0.59801	15.366	26.3718
0.62905	0.61906	33.4236	0.59835	15.366	26.3796
0.62938	0.61939	33.432	0.59869	15.3738	26.3874
0.62973	0.6197	33.4488	0.59902	15.3816	26.3952
0.63006	0.62005	33.4572	0.59935	15.3894	26.403
0.6304	0.62038	33.474	0.59968	15.3894	26.4108
0.63073	0.62072	33.4824	0.60001	15.3972	26.4186
0.63105	0.62105	33.4992	0.60036	15.405	26.4264
0.63138	0.62138	33.5076	0.60069	15.4128	26.4342
0.63172	0.62173	33.5244	0.60103	15.4128	26.442
0.63207	0.62204	33.5412	0.60136	15.4206	26.4498
0.6324	0.62237	33.5496	0.60169	15.4284	26.4576
0.63274	0.62272	33.5664	0.60202	15.4284	26.4576
0.63307	0.62305	33.5748	0.60235	15.4362	26.4654
0.63339	0.62339	33.5916	0.60268	15.444	26.4732
0.63372	0.62372	33.6	0.60303	15.444	26.481
0.63406	0.62405	33.6168	0.60336	15.4518	26.4888
0.63439	0.62438	33.6252	0.6037	15.4596	26.4888
0.63473	0.62471	33.6336	0.60403	15.4674	26.4966
0.63506	0.62504	33.6504	0.60436	15.4674	26.5044
0.63539	0.62538	33.6588	0.60469	15.4752	26.5122
0.63572	0.62571	33.6756	0.60502	15.483	26.52
0.63605	0.62606	33.6924	0.60536	15.4908	26.5278
0.6364	0.62639	33.7008	0.60569	15.4908	26.5356
0.63673	0.62672	33.7092	0.60604	15.4986	26.5434
0.63707	0.62705	33.726	0.60637	15.5064	26.5512
0.6374	0.62739	33.7344	0.6067	15.5142	26.559
0.63773	0.62772	33.7512	0.60703	15.5142	26.559
0.63806	0.62806	33.768	0.60736	15.522	26.5668
0.63839	0.62839	33.7764	0.6077	15.5298	26.5746
0.63873	0.62872	33.7848	0.60803	15.5376	26.5824
0.63906	0.62905	33.8016	0.60836	15.5376	26.5902
0.63941	0.62938	33.81	0.6087	15.5454	26.598
0.63974	0.62971	33.8268	0.60902	15.5532	26.6058
0.64007	0.63006	33.8436	0.60936	15.561	26.6136
0.6404	0.63039	33.852	0.60969	15.561	26.6214
0.64073	0.63073	33.8688	0.61004	15.5688	26.6292
0.64107	0.63106	33.8772	0.61037	15.5766	26.637
0.6414	0.63139	33.894	0.6107	15.5844	26.6448
0.64175	0.63172	33.9024	0.61103	15.5922	26.6448
0.64208	0.63207	33.9192	0.61136	15.6	26.6526
0.64241	0.6324	33.9276	0.61169	15.6	26.6604
0.64274	0.63274	33.9444	0.61203	15.6078	26.6604
0.64307	0.63307	33.9528	0.61236	15.6156	26.6682
0.64341	0.6334	33.9696	0.61271	15.6234	26.676
0.64374	0.63373	33.9864	0.61304	15.6234	26.6838
0.64407	0.63406	33.9948	0.61337	15.6312	26.6916
0.64441	0.63439	34.0116	0.6137	15.639	26.6994
0.64473	0.63473	34.02	0.61403	15.639	26.6994
0.64506	0.63506	34.0368	0.61437	15.6468	26.7072
0.6454	0.63539	34.0536	0.61471	15.6546	26.715
0.64573	0.63572	34.062	0.61504	15.6624	26.7228
0.64608	0.63605	34.0788	0.61537	15.6624	26.7306
0.64641	0.6364	34.0956	0.6157	15.6702	26.7384
0.64674	0.63673	34.1124	0.61603	15.678	26.7462
0.64707	0.63707	34.1208	0.61636	15.6858	26.7462
0.6474	0.6374	34.1376	0.61671	15.6936	26.754
0.64774	0.63773	34.1544	0.61705	15.7014	26.7618
0.64807	0.63806	34.1628	0.61738	15.7092	26.7696
0.64842	0.63839	34.1796	0.61771	15.717	26.7774
0.64875	0.63873	34.188	0.61804	15.7248	26.7852
0.64908	0.63906	34.2048	0.61837	15.7248	26.793
0.64941	0.63941	34.2216	0.6187	15.7326	26.8086
0.64974	0.63974	34.23	0.61903	15.7404	26.8164
0.65008	0.64007	34.2468	0.61937	15.7404	26.8242
0.65041	0.6404	34.2636	0.6197	15.7482	26.8398
0.65075	0.64073	34.272	0.62005	15.756	26.8476
0.65108	0.64107	34.2888	0.62036	15.756	26.8554
0.65141	0.6414	34.2972	0.62069	15.7638	26.871
0.65174	0.64175	34.314	0.62104	15.7638	26.8788
0.65207	0.64208	34.3224	0.62137	15.7716	26.8866
0.6524	0.64241	34.3392	0.62171	15.7794	26.9022
0.65275	0.64274	34.3476	0.62204	15.7872	26.91
0.65308	0.64307	34.3644	0.62237	15.795	26.9256
0.65342	0.6434	34.3728	0.6227	15.8028	26.9334
0.65375	0.64374	34.3896	0.62303	15.8028	26.949
0.65408	0.64408	34.4064	0.62338	15.8106	26.9568
0.65441	0.64441	34.4148	0.62371	15.8184	26.9724
0.65475	0.64474	34.4316	0.62405	15.8262	26.988
0.65508	0.64507	34.44	0.62438	15.834	26.9958
0.65543	0.6454	34.4568	0.62471	15.8418	27.0114
0.65576	0.64573	34.4652	0.62504	15.8496	27.0192
0.65609	0.64608	34.482	0.62537	15.8574	27.0348
0.65642	0.64641	34.4904	0.62571	15.8652	27.0426
0.65675	0.64675	34.5072	0.62604	15.8652	27.0582
0.65709	0.64708	34.524	0.62639	15.873	27.066
0.65742	0.64741	34.5324	0.62672	15.8808	27.0816
0.65777	0.64774	34.5492	0.62705	15.8808	27.0894
0.6581	0.64807	34.5576	0.62738	15.8886	27.105
0.65843	0.64842	34.5744	0.62771	15.8886	27.1128
0.65874	0.64875	34.5828	0.62805	15.8964	27.1284
0.65909	0.64908	34.5996	0.62838	15.9042	27.1362
0.65942	0.64941	34.608	0.62872	15.912	27.1518
0.65976	0.64974	34.6248	0.62905	15.912	27.1596
0.66009	0.65008	34.6332	0.62938	15.9198	27.1674
0.66042	0.65041	34.65	0.62971	15.9276	27.183
0.66075	0.65075	34.6668	0.63004	15.9354	27.1908
0.66108	0.65108	34.6836	0.63039	15.9432	27.1986
0.66142	0.65141	34.692	0.63072	15.9432	27.2142
0.66175	0.65174	34.7088	0.63106	15.951	27.222
0.6621	0.65207	34.7172	0.63139	15.9588	27.2376
0.66243	0.6524	34.734	0.63172	15.9666	27.2454
0.66276	0.65275	34.7424	0.63205	15.9744	27.2532
0.66309	0.65308	34.7592	0.63238	15.9744	27.2688
0.66342	0.65342	34.7676	0.63271	15.9822	27.2766
0.66376	0.65375	34.7844	0.63306	15.99	27.2922
0.66409	0.65408	34.7928	0.63339	15.99	27.3
0.66443	0.65441	34.8096	0.63373	15.9978	27.3078
0.66476	0.65474	34.818	0.63406	16.0056	27.3234
0.66509	0.65508	34.8348	0.63439	16.0134	27.3312
0.66542	0.65541	34.8516	0.63472	16.0134	27.339
0.66575	0.65576	34.86	0.63505	16.0212	27.3546
0.66608	0.65609	34.8768	0.63539	16.029	27.3624
0.66643	0.65642	34.8936	0.63572	16.0368	27.3702
0.66677	0.65675	34.902	0.63607	16.0446	27.3858
0.6671	0.65708	34.9104	0.6364	16.0446	27.3936
0.66743	0.65742	34.9272	0.63671	16.0524	27.4092
0.66776	0.65775	34.944	0.63706	16.0602	27.417
0.66809	0.6581	34.9524	0.63739	16.068	27.4248
0.66842	0.65843	34.9692	0.63773	16.0758	27.4404
0.66877	0.65874	34.9776	0.63806	16.0758	27.4482
0.6691	0.65909	34.9944	0.63839	16.0836	27.456
0.66944	0.65942	35.0028	0.63872	16.0914	27.4716
0.66977	0.65976	35.0196	0.63905	16.0992	27.4794
0.6701	0.66009	35.0364	0.63939	16.107	27.495
0.67043	0.66043	35.0448	0.63972	16.1148	27.5028
0.67076	0.66076	35.0616	0.64007	16.1226	27.5106
0.6711	0.66109	35.07	0.6404	16.1226	27.5262
0.67143	0.66142	35.0868	0.64073	16.1304	27.534
0.67176	0.66175	35.1036	0.64106	16.1382	27.5418
0.67209	0.6621	35.112	0.64139	16.1382	27.5496
0.67242	0.66243	35.1288	0.64173	16.146	27.5652
0.67277	0.66276	35.1456	0.64206	16.1538	27.573
0.6731	0.66309	35.154	0.64241	16.1616	27.5808
0.67344	0.66342	35.1708	0.64274	16.1616	27.5964
0.67377	0.66375	35.1792	0.64307	16.1694	27.6042
0.6741	0.66409	35.196	0.6434	16.1772	27.612
0.67443	0.66442	35.2128	0.64373	16.185	27.6198
0.67476	0.66476	35.2212	0.64406	16.1928	27.6354
0.67509	0.66509	35.238	0.6444	16.1928	27.6432
0.67543	0.66542	35.2464	0.64473	16.2006	27.651
0.67576	0.66575	35.2632	0.64507	16.2084	27.6588
0.67611	0.66608	35.2716	0.6454	16.2084	27.6744
0.67644	0.66643	35.2884	0.64573	16.2162	27.6822
0.67677	0.66676	35.2968	0.64606	16.224	27.69
0.6771	0.6671	35.3136	0.64639	16.224	27.6978
0.67743	0.66743	35.3304	0.64674	16.2318	27.7056
0.67777	0.66776	35.3388	0.64707	16.2396	27.7134
0.67812	0.66809	35.3556	0.64741	16.2396	27.729
0.67845	0.66842	35.364	0.64774	16.2474	27.7368
0.67878	0.66875	35.3808	0.64807	16.2552	27.7446
0.67911	0.6691	35.3976	0.6484	16.263	27.7524
0.67944	0.66944	35.406	0.64873	16.263	27.768
0.67977	0.66977	35.4228	0.64908	16.2708	27.7758
0.68011	0.6701	35.4312	0.64941	16.2786	27.7836
0.68044	0.67043	35.448	0.64974	16.2864	27.7914
0.68078	0.67076	35.4648	0.65007	16.2942	27.7992
0.68111	0.67109	35.4732	0.6504	16.302	27.807
0.68144	0.67143	35.49	0.65073	16.302	27.8148
0.68177	0.67176	35.4984	0.65107	16.3098	27.8226
0.6821	0.67211	35.5152	0.65141	16.3176	27.8304
0.68245	0.67244	35.532	0.65174	16.3254	27.8382
0.68278	0.67277	35.5404	0.65207	16.3332	27.846
0.68312	0.6731	35.5572	0.6524	16.341	27.8538
0.68345	0.67344	35.574	0.65273	16.341	27.8616
0.68378	0.67377	35.5824	0.65306	16.3488	27.8694
0.68411	0.67411	35.5992	0.65341	16.3566	27.8772
0.68444	0.67444	35.616	0.65374	16.3644	27.885
0.68479	0.67476	35.6328	0.65408	16.3722	27.8928
0.68512	0.6751	35.6412	0.65441	16.38	27.9006
0.68545	0.67543	35.658	0.65474	16.3878	27.9084
0.68578	0.67578	35.6664	0.65507	16.3878	27.9162
0.68611	0.67611	35.6832	0.6554	16.3956	27.924
0.68644	0.67644	35.6916	0.65574	16.4034	27.9318
0.68678	0.67677	35.7084	0.65609	16.4112	27.9396
0.68711	0.6771	35.7252	0.65642	16.419	27.9396
0.68745	0.67743	35.742	0.65675	16.4268	27.9474
0.68778	0.67777	35.7504	0.65708	16.4268	27.9552
0.68811	0.6781	35.7672	0.65741	16.4346	27.963
0.68844	0.67845	35.7756	0.65774	16.4424	27.9708
0.68877	0.67878	35.7924	0.65808	16.4424	27.9786
0.68912	0.67911	35.8092	0.65843	16.4502	27.9864
0.68945	0.67944	35.8176	0.65876	16.458	27.9942
0.68979	0.67977	35.8344	0.65909	16.4658	28.002
0.69012	0.68011	35.8428	0.65942	16.4658	28.0098
0.69045	0.68044	35.8596	0.65975	16.4736	28.0176
0.69078	0.68077	35.868	0.66008	16.4814	28.0254
0.69111	0.68111	35.8848	0.66041	16.4892	28.0332
0.69145	0.68144	35.9016	0.66075	16.497	28.041
0.69178	0.68177	35.91	0.66108	16.5048	28.0488
0.69213	0.6821	35.9268	0.66141	16.5126	28.0488
0.69246	0.68245	35.9436	0.66174	16.5204	28.0644
0.69279	0.68278	35.952	0.66208	16.5204	28.0722
0.69312	0.68311	35.9688	0.66241	16.5282	28.08
0.69345	0.68345	35.9856	0.66274	16.536	28.0878
0.69379	0.68378	36.0024	0.66309	16.5438	28.0878
0.69412	0.68411	36.0108	0.66342	16.5516	28.0956
0.69447	0.68444	36.0276	0.66375	16.5594	28.1034
0.6948	0.68477	36.0444	0.66408	16.5594	28.1112
0.69513	0.68512	36.0528	0.66441	16.5672	28.119
0.69546	0.68545	36.0696	0.66475	16.575	28.1268
0.69579	0.68579	36.0864	0.66508	16.5828	28.1346
0.69613	0.68612	36.0948	0.66542	16.5828	28.1346
0.69646	0.68645	36.1116	0.66575	16.5906	28.1424
0.6968	0.68678	36.1284	0.66608	16.5984	28.1502
0.69713	0.68711	36.1368	0.66641	16.6062	28.158
0.69746	0.68745	36.1536	0.66674	16.614	28.1658
0.69779	0.68778	36.1704	0.66709	16.614	28.1736
0.69812	0.68811	36.1788	0.66742	16.6218	28.1814
0.69847	0.68844	36.1956	0.66776	16.6296	28.1892
[truncated: 10,638 more rows]
