# Supplementary material for: Investigation of interface characteristics and mechanical performances of Cu/Al plate fabricated by underwater explosive welding method
Source: PLoS One. 2025 Apr 3;20(4):e0320970. doi: 10.1371/journal.pone.0320970 (PMC11967959; doi:10.1371/journal.pone.0320970)
Supplement: S1 Data — (ZIP) [file pone.0320970.s001.zip › S3 Table. Original datasets for providing micro-hardness of Cu-Al plate (Fig 18).xlsx]

## Sheet: Sheet1
Cu/X	Cu/Y	Al/X	Al/Y
10	131.9	10	50.6
20	126.6	20	45.8
30	108.2	30	44.1
40	98.7	40	43.6
50	96.9	50	43.1
60	104.2	60	42.3
70	100.5	70	42.1
		80	42.6
		90	41.1
